# Supplementary material for: The potential role of miRNAs and regulation of their expression in the development of mare endometrial fibrosis
Source: Sci Rep. 2023 Sep 24;13:15938. doi: 10.1038/s41598-023-42149-3 (PMC10518347; doi:10.1038/s41598-023-42149-3)
Supplement: Supplementary file 8 — Supplementary Information 7. [file 41598_2023_42149_MOESM8_ESM.xlsx]

## Sheet: IIA vs I
List of target genes predicted to be regulated by differentially expressed miRNAs identified between IIA and I
No	DEmiRs	Target genes
1	novel-eca-miR-42	MPC2, ZNF483, JAML, HAUS3, SHISAL1, LY6D, SYNJ1, MIEF1, ATG9B, ST14, RNF168, PLXNA3, TNS2, SCGB3A2, ZBTB40, ENSECAT00000043535.2, ENSECAT00000043709.1, ENSECAT00000043814.1, LRGUK, FADS2, ZNF317, NPR3, RALBP1, MGRN1, GRHL1, DAAM2, FMNL2, VWA8, KLF13, SLC2A1, TPK1, PLA2G4E, DTNBP1, MALSU1, DPYSL5, RBMX, DOCK8, AHI1, PITX2, SSUH2, D2HGDH, ATAD3A, PUDP, DBH, EHBP1, ULK1, OSBPL10, CEMIP2, GCK, ENSECA…

## Sheet: IIB vs I
List of target genes predicted to be regulated by differentially expressed miRNAs identified between IIB and I
No	DEmiRs	Target genes
1	eca-miR-1	BTBD3, GARRE1, SYTL2, TRIM36, APBB2, EMX2, GAB3, LSM14A, ENSECAT00000043666.2, TTC7B, ZNF316, BAIAP2, VPS13C, ILDR2, RASGEF1B, LASP1, XPR1, CHUK, CAMK2D, ENSECAT00000045776.1, PRKCQ, ATG5, RICTOR, TIAL1, RNASEH2B, ENSECAT00000046579.2, ENSECAT00000046770.1, DDHD2, MRTFB, RBM47, ENSECAT00000047935.1, ANKFN1, TMTC3, TRIM2, ATXN7, CYRIB, CUX1, SLC46A2, CAST, ENSECAT00000051951.1, IGFBP2, ENSECAT0000…
2	eca-miR-135a	MMP12, RHOJ, ZNF654, EGLN3, ADGRL4, PAQR5, IRAG2, N4BP2, DDX25, FAM76B, ALKAL1, HBP1, DDHD1, DYM, GPAM, KRT42, ENSECAT00000045358.2, TSPAN19, ARHGAP26, PIKFYVE, CACNA1E, RNASEH2B, GLT1D1, CEPT1, MRTFB, CHRDL1, ABCA1, ENSECAT00000047848.1, PLA2G4E, SLC19A3, CATSPERB, FOXN2, ABCE1, ATP10B, FBN1, SSUH2, ORC5, ANKRD13C, PPM1F, CCDC82, GRHL1, ENSECAT00000051833.2, TES, ERCC6L2, EP400, CHFR, PROKR1, FK…
3	eca-miR-146b-5p	ENSECAT00000000142.3, ABCC3, ENSECAT00000040504.1, DRB, NOTCH2, LZTR1, NLRC5, ENSECAT00000043666.2, ENSECAT00000043917.2, CATSPERG, RIN2, BBS7, TIAL1, RAB7A, ENSECAT00000046241.2, SSH1, AOAH, PRDM2, ARHGAP4, KCNK18, XAB2, FNIP2, ENSECAT00000048077.1, CDX2, SLC19A3, TRAF3IP1, MASP1, CDHR3, NF2, RUNX1, LTBP4, LMBR1, NPRL3, PRTFDC1, LPCAT1, ANKRD13C, AKAP9, ENSECAT00000051833.2, DLC1, ENSECAT0000005…
4	eca-miR-15a	SYNE4, ADAMTS17, BTBD3, PDZRN4, USP16, WDSUB1, TRAM1L1, AMPD3, PSEN1, NYAP2, ZNF654, KRT15, CABIN1, ENSECAT00000007018.3, MGA, MED12L, PIGT, PRR32, LURAP1L, LMF2, N4BP2, ITPRIP, ACTG2, PRKCB, UBAP1, TBC1D2, USP6NL, ENSECAT00000042857.1, FNIP2, OSCAR, NUMA1, TTLL7, KLRD1, PRICKLE2, NOTCH2, WDR90, TESC, SIDT1, KLHL18, ENSECAT00000043666.2, RABGAP1L, SLC26A7, VPS13C, ENSECAT00000044100.2, SNX6, MPRI…
5	eca-miR-190a	TRPV1, R3HDM2, ANO4, BTBD11, ENSECAT00000054356.1, ARPP21, UBE2V2, RNF149, FARSB, CYP39A1, TAF2, MACROD2, CALHM4, PPP2R1B, ENSECAT00000018941.2, MYO5A, SLC18A2, MYH1, LRP1B, ENSECAT00000035704.1, OR5W78, MYH4, ITGA8, CENPC, FAM183A, ENSECAT00000006137.2, ENSECAT00000009238.2, ST13, CDH4, LGALS3BP, ENSECAT00000069280.1, ENSECAT00000069781.1, ENSECAT00000071652.1, ENSECAT00000073490.1, ENSECAT00000…
6	eca-miR-197	CHRNA6, SLC6A9, GPR39, ENSECAT00000007018.3, MGA, MED12L, DNAJC11, PDK4, ITPRIP, IQCE, WDR90, INTS14, ENSECAT00000043396.1, CCDC93, KLHL18, TMEM114, TBXA2R, L1CAM, WDR17, STAU1, ACBD5, NOP56, ACOX3, DAB2IP, PLP1, ENSECAT00000048077.1, MRAS, RELCH, NOL6, WDR64, PTPRS, ENSECAT00000049460.1, IRF2, ATP10B, USP37, CAST, HSPA12A, PPFIBP2, IFT27, RGL1, HGS, LRCH3, TBRG1, TTC7A, GAN, PLA2G6, ABHD17A, OXA…
7	eca-miR-205	SACS, PDZRN4, ENSECAT00000001304.3, MMP12, CLEC1B, RHOJ, RPN1, YWHAQ, MICAL3, ENSECAT00000005267.3, PLPPR4, CENPJ, MGA, SYTL2, NMRK1, CHST8, CYP2B6, TBC1D2, SSH2, NOTCH2, EPB41L4A, KLHL18, TNR, TNS3, NBR1, L1CAM, FAM102B, ENSECAT00000044399.2, XPR1, ABL1, PNPLA4, STAU1, ROBO2, CLCN7, RICTOR, NOP56, SIDT2, DDHD2, ENSECAT00000047402.2, ENSECAT00000047502.2, CAPN5, ENSECAT00000048497.2, SS18, ENSECA…
8	eca-miR-214	PDZRN4, B2M, THEMIS, ENSECAT00000001640.3, MEI1, WDSUB1, GPR12, ENSECAT00000004027.3, PSEN1, MICAL3, TMEM35A, SLC6A9, ABCC3, GPR132, LY6D, TRIM21, ADAMTS5, ENSECAT00000007133.2, NMRK1, NPEPPS, ICE2, AKT2, ITPRIP, ENSECAT00000040504.1, FAM76B, FRS3, CEP85, PFKFB3, TBC1D2, DDHD1, FNIP2, ENSECAT00000042902.2, ENSECAT00000042908.2, NOTCH2, STX3, SIDT1, SYNGAP1, NAPG, PLEKHG3, ENSECAT00000043659.2, VA…
9	eca-miR-29b	CHRNA6, B2M, PSEN1, MICAL3, ABCC3, GPR132, CABIN1, CCDC88A, ZKSCAN3, GPCPD1, NOTCH2, CPNE8, GNLY, DYM, DENND1B, GAS8, CENPJ, LYST, ID1, RGS16, XPO5, ECT2, MITF, TMTC3, CATSPERB, BRWD1, CIAPIN1, S100PBP, ERCC3, NPRL3, FBN1, SOAT1, DNAAF11, CD22, MYO9B, IFT27, GCK, CHFR, RTTN, PTPRC, PFKFB3, UVRAG, ALOX5AP, SIPA1L2, ADAM12, ENSECAT00000056936.2, ADAR, SLC4A7, CADM3, ASB10, PIGG, CHPF2, DISP2, FBN2,…
10	eca-miR-29c	CHRNA6, PDZRN4, B2M, GPR132, TRIM21, TRIM36, HBP1, STXBP5, GPCPD1, NOTCH2, DYM, PTPRM, DENND1B, ENSECAT00000045114.1, GAS8, CELF2, GPAM, SH2D2A, ID1, SIDT2, ECT2, KCNK18, BTBD11, TPK1, TMTC3, KHNYN, CTSS, CNNM2, PTPRC, BRWD1, CIAPIN1, S100PBP, CUX1, ERCC3, RC3H1, NPRL3, STRN3, FBN1, PTPN1, IFT27, CHFR, RTTN, PHYHD1, PFKFB3, ENSECAT00000055116.1, SLC4A7, SIPA1L2, ALOX5AP, ENSECAT00000059260.2, CAD…
11	eca-miR-34a	MAP7D2, ADAMTS17, BTBD3, ENSECAT00000000835.3, ENSECAT00000001283.3, ENSECAT00000001304.3, DMTN, GPR12, OR9G4, MICAL3, LAMB4, ENSECAT00000005620.3, DDX31, ADAMTS5, PMP2, PEX5L, CABIN1, ENSECAT00000007018.3, MED12L, DNAJC11, ENSECAT00000007426.3, PRR32, CHST8, UNC93A, NETO2, HBP1, NELFA, NUMA1, WDR90, GAB3, PFKFB2, ERICH6, EXOC2, INPPL1, KLHL18, SPEG, TNS3, P2RX2, ZFAT, WFS1, ACIN1, STAP2, R3HDM2,…
12	eca-miR-34b-3p	NGDN, ACTG2, ALKAL1, EPB41L4A, TMEM114, PMS2, ATM, ENSECAT00000044823.2, ENSECAT00000047502.2, PRKCZ, SH3KBP1, ZNF407, IRF2, TNIP1, MON1B, ELF2, PLA2G6, SUMF1, PEX26, RIOK1, PPIP5K1, PLA2G7, ENSECAT00000059898.1, PMM2, SRD5A1, CNP, FAM171B, DMTN, ENSECAT00000070130.1, PSMD13, FOXO4, WDR59, OR7G44, HTR6, ENSECAT00000005327.2, RALGPS2, DSPP, RPL7A, FOXJ3, ANP32E, MPDZ, PPM1H, PGM2, ARMC5, ZNF891, G…
13	eca-miR-34b-5p	FAM124A, KCNH5, ADAMTS17, IKBKE, TRAM1L1, ENSECAT00000002213.3, OR9G4, ENSECAT00000004560.3, MICAL3, APBB3, LAMB4, SLC6A9, PLPPR4, PDE11A, AAK1, TRIM21, ADAMTS5, MGA, NMRK1, ICE2, AKT2, N6AMT1, N4BP2, NOS1, IQCE, HBP1, DDHD1, SPSB4, OSCAR, TNS2, NUMA1, ENSECAT00000043141.2, PFKFB2, ENSECAT00000043553.2, INPPL1, ENSECAT00000043638.2, COQ2, SPEG, DGKZ, TNR, ZFAT, NBR1, MPRIP, DLGAP1, STAP2, R3HDM2,…
14	eca-miR-34c	FAM124A, KCNH5, ADAMTS17, IKBKE, ENSECAT00000001283.3, DMTN, TRAM1L1, ENSECAT00000002213.3, OR9G4, EPG5, MICAL3, APBB3, LAMB4, PLPPR4, AAK1, TRIM21, ASAH2, CABIN1, MGA, ENSECAT00000007426.3, UNC93A, AKT2, N4BP2, DDX25, ENSECAT00000040504.1, FSTL1, IQCE, HBP1, SPSB4, TNS2, SSH2, TTLL7, PGS1, ENSECAT00000043141.2, WDR90, GAB3, PFKFB2, VGLL4, ENSECAT00000043553.2, INPPL1, COQ2, SPEG, ENSECAT00000043…
15	eca-miR-370	MAP7D2, ENSECAT00000002455.3, CA14, ZNF654, KLHL4, PLPPR4, PLXNA2, SOWAHC, ASAH2, MGA, MED12L, TSC22D4, PRDM1, NOS1, ENSECAT00000040504.1, CEP85, PFKFB3, TBC1D2, ENSECAT00000042618.1, FNIP2, PGS1, VGLL4, SYNGAP1, MAP3K12, FAM167A, EXOC2, FOXP1, WFS1, VPS13C, ILDR2, SNX6, R3HDM2, TESMIN, ZC3H4, SLC4A4, PRDM2, STRBP, ATG9A, ROBO2, ENSECAT00000045114.1, GAS8, CELF2, CD74, ENSECAT00000045157.2, ENSEC…
16	eca-miR-3958	PLXNA2, ADAMTS5, GPCPD1, SEL1L3, TMPO, MYRIP, ENSECAT00000043396.1, CPNE8, ENSECAT00000043638.2, RNF20, VPS13C, ALOX5, KCNK2, DNMBP, KDM6A, FBXW8, ENSECAT00000046770.1, DAB2IP, TRAF3IP1, CCN6, NF2, HIVEP1, MRPL39, FBN1, CACNA1G, F8, AKAP9, ALKBH4, HSPA12A, LRRFIP2, RSAD2, ENSECAT00000054724.1, CCNJ, PSEN2, ENSECAT00000056664.1, INPP4A, NPS, ASXL3, CDIN1, F13A1, HK1, ENSECAT00000062927.1, FAM171A2…
17	eca-miR-409-3p	ENSECAT00000001283.3, CLEC1B, MICAL3, SLC6A9, MED12L, ICE2, MAP3K12, RNF20, ENSECAT00000044399.2, SNX13, PCLO, ATG9A, ENSECAT00000045159.1, GPAM, RGS16, DDX59, PHPT1, PIP5K1C, USP46, FRRS1, CD302, FERMT2, ADM, PAG1, DLC1, DUSP9, RORB, PFKM, LIN9, NME7, BMPR2, MED12, ENSECAT00000056936.2, ASAP1, ITGA10, PTPN12, ZNF462, ZFR, FNBP1, FBN2, ST6GALNAC3, ENSECAT00000068867.1, BSDC1, CYP19A1, SIK3, ENSEC…
18	eca-miR-450a	FAM124A, KIFBP, EGLN3, MYBL2, MED12L, USP6NL, TCF4, CDS2, DTNB, ANO10, C11H17orf80, EIF1, PCLO, ACTR2, KDM6A, RICTOR, XPO5, ECT2, PIP5K1C, DENND3, ENSECAT00000048497.2, MTM1, CEP68, RASAL2, CAST, AKAP9, GRHL1, FEM1C, DLC1, CYP2F1, USP39, SMC1B, FBN2, RBCK1, ENSECAT00000070002.1, ENSECAT00000072439.1, POC5, HS6ST2, CRISP3, MCOLN1, CHRNA6, GAL3ST2, HIF3A, GBA2, RNF168, FGG, EXPH5, PIP5K1A, TMEM9B, …
19	eca-miR-450c	FAM124A, KIFBP, EGLN3, MYBL2, MED12L, USP6NL, TCF4, CDS2, DTNB, ANO10, C11H17orf80, NR5A2, EIF1, PCLO, ACTR2, KCNK2, KDM6A, RICTOR, XPO5, ECT2, PIP5K1C, DENND3, ENSECAT00000048497.2, MTM1, CEP68, RASAL2, CAST, AKAP9, SLC26A11, GRHL1, FEM1C, DLC1, MBD1, CYP2F1, USP39, SMC1B, FBN2, RBCK1, ENSECAT00000070002.1, ENSECAT00000072439.1, POC5, HS6ST2, CRISP3, MCOLN1, CHRNA6, GAL3ST2, HIF3A, GBA2, RNF168,…
20	eca-miR-503	BCL2A1, KIFBP, BTBD3, MEI1, WDSUB1, TRAM1L1, ENSECAT00000004027.3, APBB3, EGLN3, ADAMTS5, CABIN1, MGA, ENSECAT00000007426.3, OLFM3, ALKAL1, ENSECAT00000042857.1, NUMA1, PRICKLE2, CDK1, COQ2, RABGAP1L, LRGUK, NBR1, TBXA2R, ATP2A2, TANC1, ABL1, ZBTB40, C12H11orf24, ATG9A, FCRLB, ENSECAT00000045358.2, LAMA5, ANKRD11, BTRC, ATG14, ENSECAT00000046241.2, GLT1D1, WDR91, MRTFB, NABP1, FAIM2, BTBD11, CMTR…
21	eca-miR-543	MORC3, ENSECAT00000003845.3, LAMB4, KLHL4, TRIM21, GABRA5, IRAG2, N4BP2, TMPO, FOXP1, RABGAP1L, LRGUK, RAB8B, MGAT4A, VPS13C, MPRIP, EML2, TANC1, DDX41, PRDM2, PNPLA4, ANO6, TRAK1, BCL2L13, ZNFX1, EIF2AK3, TPK1, C1QTNF8, CELF1, LTBP1, SYNPO, STRBP, SMAP1, FBXL5, ZNF641, CCDC82, CD22, DBH, EHBP1, GCK, CHFR, ARID2, ENSECAT00000054465.2, IL36A, CCNJ, CTSZ, ZBTB49, SPECC1, ENSECAT00000057897.2, PXN, …
22	eca-miR-615-3p	FAM124A, CACNB1, IRS2, ABCC3, INPP4A, ENSECAT00000007018.3, LMF2, EIF4G1, NETO2, DDHD1, PRAME, ENSECAT00000042908.2, NUMA1, WDR90, ENSECAT00000043553.2, UBN1, ILDR2, GHITM, GRHL1, GPA33, TMEM176B, SH2D2A, C16H3orf20, DES, YTHDF1, OSGIN1, ENSECAT00000048642.2, RUNX1, TP63, LPCAT1, IGSF9B, ALKBH4, DBH, PFKP, KRT6C, EIF4A3, APCDD1L, PTPRT, ZBTB7A, NFIC, PDE9A, SUN1, ENSECAT00000059260.2, SMARCD2, RD…
23	eca-miR-708	CHRNA6, ENSECAT00000000429.3, IKBKE, THEMIS, MEI1, ENSECAT00000002213.3, OR9G4, CLEC1B, CTLA4, HLA-DMA, PSEN1, EPG5, GPR39, PHGDH, MYBL2, NGDN, AAK1, SOWAHC, CENPJ, CABIN1, ENSECAT00000007018.3, MGA, NOS1, FAM76B, IQCE, ENSECAT00000042908.2, ENSECAT00000043141.2, NOTCH2, WDR90, ADAM19, NLRC5, EXOC2, GNLY, ST18, RAB8B, ILDR2, NBR1, DLGAP1, L1CAM, CILK1, TMEM176B, NDUFS3, ZC3H4, SYNJ1, PRDM2, PNPLA…
24	novel-eca-miR-25	CAVIN3, ENSECAT00000000835.3, ENSECAT00000001283.3, MORC3, ENSECAT00000002082.3, MMP12, ENSECAT00000005267.3, GPR39, PLPPR4, ADGRL4, GABRA5, MGA, PFKFB3, ALKAL1, NELFA, PAIP2B, PRAME, ENSECAT00000043141.2, SEL1L3, STX3, ERICH6, ZNF316, P2RX2, TBXA2R, TANC1, RASSF4, KIDINS220, ZBTB40, GAS8, ENSECAT00000045159.1, FYN, APBA3, TRAK1, GPD2, BCL2L13, IDE, KLF13, GADL1, MON2, METTL26, ABCA1, RNH1, TAFA2…
25	novel-eca-miR-58	CAVIN3, ENSECAT00000001283.3, WDSUB1, MMP12, EPG5, ENSECAT00000005267.3, GPR39, ENSECAT00000005620.3, PLPPR4, ADGRL4, GABRA5, MGA, DNAJC11, ENSECAT00000042454.1, PFKFB3, ALKAL1, NELFA, PAIP2B, PRAME, ZKSCAN3, APBB2, PGS1, SEL1L3, STX3, MAP3K12, ZNF316, P2RX2, ACIN1, TBXA2R, RSPRY1, TANC1, RASSF4, CSNK1G2, KIDINS220, ZBTB40, C12H11orf24, GAS8, KCNK2, BBS7, APBA3, PIKFYVE, FBXW8, TRAK1, GPD2, C29H1…
26	novel-eca-miR-77	MAP7D2, ENSECAT00000001283.3, USP16, ENSECAT00000002455.3, CALCR, NYAP2, TBC1D2, STXBP5, PRICKLE2, NOTCH2, SEL1L3, EPB41L4A, RNF20, VPS13C, KIF13B, ZMYND11, C11H17orf80, ROBO2, ENSECAT00000045157.2, ENSECAT00000045279.2, BBS7, WDR25, OR7D2, MON2, ENSECAT00000047502.2, ENSECAT00000048238.2, RELCH, TAB3, CDHR3, LTBP1, SERPINB1, BRWD1, ARL6IP5, TRIM37, SUDS3, WDR47, F8, CAST, SOAT1, METTL21A, WSB2, …

## Sheet: III vs I
List of target genes predicted to be regulated by differentially expressed miRNAs identified between III and I
No	DEmiRs	Target genes
1	eca-miR-146b-5p	ENSECAT00000000142.3, ABCC3, ENSECAT00000040504.1, DRB, LZTR1, ENSECAT00000043917.2, CATSPERG, RAB7A, SSH1, AOAH, ARHGAP4, KCNK18, FNIP2, CDX2, SLC19A3, TRAF3IP1, MASP1, CDHR3, NF2, RUNX1, LTBP4, LMBR1, PRTFDC1, LPCAT1, ANKRD13C, ENSECAT00000051833.2, DLC1, TIGAR, PTPRT, MYO7A, ENSECAT00000054861.1, ATP7B, ENSECAT00000056128.2, MARCHF5, ATG2B, SH3TC1, ENSECAT00000058286.2, KLK10, PGF, STAT1, ENSE…
2	eca-miR-151-5p	ADAM2, JAML, SEC22C, SH3BP5L, EIF2AK4, DMTN, EGLN3, WASHC4, ADGRL4, CCDC88A, DSC2, NUDT7, GSDMC, EMX2, ZC3HAV1, ERICH6, UBN1, ENSECAT00000044100.2, TMCC3, PPP2R2D, ACTN4, PLA2G4E, RUNX2, FER, MASP1, CCL24, ENSECAT00000051833.2, IL1RN, FZR1, ENSECAT00000052471.2, IFT27, UBE2H, GPR156, SNX20, SLC15A3, FCRL4, TM4SF1, ERICH3, SLC25A37, KCNC3, ATG2B, NAV2, ANKS6, SPSB4, SUN2, C15H2orf73, ENSECAT000000…
3	eca-miR-495	JAML, SCARA5, USP6NL, TESC, ENSECAT00000043535.2, TBL1XR1, PPP1R9A, ZSCAN20, ZNF330, ARHGAP26, DNMBP, GGNBP2, TENT4B, EBF1, MEIS3, CCNC, SGPL1, TRIP13, IRF2, TTC8, NECTIN3, STON2, BRWD1, MTFR1, FAM136A, NAE1, NIBAN3, PPARG, FAM171B, PPP1R17, HS6ST2, TRIM4, OR5P93, ATP11C, KPRP, DEPDC1B, CACNA2D1, MIER3, TUBE1, NUBPL, TYR, GASK1B, SEC24A, ENSECAT00000036129.2, AGPAT3, CDC25B, ELK1, FGG, KLHL25, PR…
4	novel-eca-miR-25	CAVIN3, ENSECAT00000000835.3, ENSECAT00000001283.3, ENSECAT00000002082.3, ADGRL4, GABRA5, PFKFB3, NELFA, PAIP2B, SEL1L3, STX3, ERICH6, ZNF316, TBXA2R, RASSF4, KIDINS220, ZBTB40, GAS8, APBA3, TRAK1, IDE, KLF13, GADL1, MON2, METTL26, RNH1, TAFA2, TRAF3IP1, TSPOAP1, EVL, FCER2, LPGAT1, YTHDF1, SHOX, CACNA1G, LPCAT1, PPP1R12B, SNX32, DLC1, IGFBP2, SLC39A14, MYO9B, PPFIBP2, ENSECAT00000052872.1, MBD1,…
5	eca-miR-1	BTBD3, GARRE1, SYTL2, TRIM36, APBB2, EMX2, GAB3, LSM14A, ENSECAT00000043666.2, TTC7B, ZNF316, BAIAP2, VPS13C, ILDR2, RASGEF1B, LASP1, XPR1, CHUK, CAMK2D, ENSECAT00000045776.1, PRKCQ, ATG5, RICTOR, TIAL1, RNASEH2B, ENSECAT00000046579.2, ENSECAT00000046770.1, DDHD2, MRTFB, RBM47, ENSECAT00000047935.1, ANKFN1, TMTC3, TRIM2, ATXN7, CYRIB, CUX1, SLC46A2, CAST, ENSECAT00000051951.1, IGFBP2, ENSECAT0000…

## Sheet: IIB vs IIA
List of target genes predicted to be regulated by differentially expressed miRNAs identified between IIB and IIA
No	DEmiRs	Target genes
1	eca-let-7f	ADAM2, SACS, CA14, APBB3, GARRE1, PLXNA2, GPR158, NCOA4, GABRA5, ST14, ENSECAT00000006970.3, MED12L, SYTL2, MCF2, PDK4, N4BP2, ITPRIP, ENSECAT00000040504.1, ERC1, CEP85, TRIM36, NUMA1, TTLL7, MTMR8, LSM14A, NLRC5, ZBTB40, PAQR7, LRGUK, P2RX2, TANC1, RAP1GAP, SLC4A4, FCHO2, KCTD10, LGALS8, ENSECAT00000045114.1, PHF8, IGSF9, LAMA5, PSMD1, PIKFYVE, ANO6, IL21, RANBP3, C16H3orf20, LNPEP, PLA2G4E, IQC…
2	eca-miR-1249	MTSS2, PITRM1, TAC1, SIRT3, SOWAHC, RNF168, FN1, POLD1, RRP1, PGS1, CACTIN, TMPO, ZNF316, ZNF385A, FAM172A, CSNK1G2, B4GALNT2, CLCN7, KIF26A, DAAM2, ZDHHC7, ZMAT1, ENSECAT00000046048.1, ENO1, MKNK2, CLIC5, PPP3CA, TAFA2, MAST3, ARHGEF1, PTPRS, FOXK1, ALKBH4, IGFBP2, ENSECAT00000052766.1, MBD1, FRYL, GPRC5B, GPCPD1, POU2F2, ENSECAT00000056917.2, VPS41, AGAP2, IGSF11, CACNA2D3, CLTB, CELSR2, TAGAP,…
3	eca-miR-148a	MAP7D2, BPGM, SACS, ENSECAT00000001304.3, ESRP1, MICAL3, LRP2, ICE2, DGCR8, ATP13A2, RRP1, STXBP5, PRICKLE2, TESC, B4GALT7, VGLL4, ENSECAT00000043582.2, ENSECAT00000044080.1, L1CAM, DDX41, KIDINS220, ROBO2, RIN2, DNAJC10, HAS3, KANK4, GEMIN8, CRYBG3, PSMD1, ATG14, ENSECAT00000046048.1, EXOC3, MTSS1, ID1, MBTPS1, AGRN, ENSECAT00000049037.2, ZFC3H1, ADGRE1, LMBR1, ENSECAT00000049995.2, TRIM37, ENSE…
4	eca-miR-193b	MORC3, EPG5, TMEM35A, SMO, KIF11, SFMBT1, SYTL2, NMRK1, ALKAL1, HBP1, ENSECAT00000042745.2, PLXNA3, XYLT1, HM13, BBX, TBL1XR1, KIF13B, C12H11orf24, MGRN1, BBS7, ENSECAT00000046282.2, STARD3, ENSECAT00000046735.2, POLG, HOMER1, ABCA1, LRCH3, ENSECAT00000049185.2, AHI1, S100PBP, ENSECAT00000049495.1, SLC5A10, PACS2, PLCD4, ENSECAT00000050321.2, CACNA1G, CCDC88A, FCHO2, ENSECAT00000051317.2, FNBP1, …
5	eca-miR-197	CHRNA6, SLC6A9, GPR39, ENSECAT00000007018.3, MGA, KIF11, MED12L, DNAJC11, PDK4, ITPRIP, IQCE, ENSECAT00000042745.2, INTS14, CCDC93, TMEM114, TBXA2R, L1CAM, WDR17, STAU1, ACBD5, NOP56, ACOX3, DAB2IP, LRCH3, PLP1, ENSECAT00000048077.1, MRAS, RELCH, NOL6, WDR64, PTPRS, ENSECAT00000049460.1, IRF2, USP37, ENSECAT00000050321.2, CAST, HSPA12A, PPFIBP2, IFT27, RGL1, HGS, TBRG1, TTC7A, GAN, PLA2G6, ABHD17…
6	eca-miR-19b	EPG5, FN1, RBM28, HBP1, LAMA1, DCP2, ATP10A, NOTCH2, GAB3, SIDT1, ARHGEF26, ENSECAT00000043917.2, RASSF4, RIN2, TRPM1, PLCL2, LYST, ID1, TMEM248, DCLK1, KLF13, ENSECAT00000047518.1, AFTPH, ENSECAT00000048282.2, CPEB4, MTM1, NPRL3, CAST, ENSECAT00000052352.1, OSBPL10, RGL1, LRRC27, FRYL, FBXL5, TMEM63B, STK33, GPCPD1, ENSECAT00000056128.2, SLC25A37, ADAM12, PML, BTN1A1, MFF, SHOC2, KIAA1210, ENSEC…
7	eca-miR-205	SACS, PDZRN4, ENSECAT00000001304.3, RHOJ, RPN1, YWHAQ, MICAL3, ENSECAT00000005267.3, PLPPR4, CENPJ, MGA, SYTL2, NMRK1, CHST8, CYP2B6, TBC1D2, PLXNA3, SSH2, NOTCH2, EPB41L4A, TNR, TNS3, ENSECAT00000044080.1, L1CAM, FAM102B, XPR1, PNPLA4, STAU1, ROBO2, CLCN7, DAAM2, NOP56, MTSS1, SIDT2, DDHD2, ENSECAT00000047402.2, ENSECAT00000047502.2, CAPN5, ENSECAT00000048497.2, SS18, ENSECAT00000049029.2, PRTFD…
8	eca-miR-214	MTSS2, PDZRN4, B2M, THEMIS, ENSECAT00000001640.3, WDSUB1, ENSECAT00000004027.3, PSEN1, MICAL3, TMEM35A, SLC6A9, LRP2, GPR132, LY6D, TRIM21, ATG9B, KIF11, ENSECAT00000007133.2, ATP13A3, SFMBT1, NMRK1, ZFYVE9, NPEPPS, ICE2, AKT2, ITPRIP, ENSECAT00000040504.1, FAM76B, FRS3, CEP85, PFKFB3, TBC1D2, PLXNA3, ENSECAT00000042902.2, ENSECAT00000042908.2, ATP10A, NOTCH2, B4GALT7, STX3, SIDT1, SYNGAP1, NAPG,…
9	eca-miR-218	ENSECAT00000001304.3, ENSECAT00000002706.3, IPCEF1, MICAL3, ENSECAT00000005267.3, SLC5A7, SYNJ1, ST14, ATP13A3, MED12L, ZFYVE9, PFKFB3, DCP2, CACTIN, CPNE8, PCK2, FAM167A, KCP, TNR, ARHGEF26, L3MBTL3, DIPK1A, ACIN1, L1CAM, DDX41, ROBO2, PCLO, KANK4, LIN28B, KCNK2, DNMBP, ZMAT1, SACS, FAM83B, MINAR1, TPK1, FNIP2, DTNBP1, LCP2, BRWD1, UST, FBN1, JKAMP, DHX29, TRIM37, IL1RN, SELP, TXNL1, EHBP1, GLG1…
10	eca-miR-29b	CHRNA6, B2M, SIRT3, PSEN1, MICAL3, GPR132, TAOK1, ATG9B, CABIN1, ATP13A3, CCDC88A, ERC1, ZKSCAN3, NOTCH2, CPNE8, PAQR7, GNLY, RAB43, CMYA5, DENND1B, GAS8, CENPJ, LYST, ID1, RGS16, XPO5, ECT2, MITF, TMTC3, CATSPERB, AFG3L2, BRWD1, CIAPIN1, S100PBP, CCL24, ERCC3, NPRL3, FBN1, ASMTL, FAM91A1, SOAT1, DNAAF11, CD22, MYO9B, IFT27, GCK, CHFR, RTTN, PTPRC, PFKFB3, GPRC5B, GPCPD1, UVRAG, ALOX5AP, SIPA1L2,…
11	eca-miR-29c	CHRNA6, RAB3C, PDZRN4, B2M, SIRT3, GPR132, TRIM21, ATG9B, ERC1, TRIM36, HBP1, STXBP5, NOTCH2, PTPRM, DENND1B, ENSECAT00000045114.1, GAS8, CELF2, GPAM, SH2D2A, ID1, SIDT2, MKNK2, ECT2, KCNK18, TPK1, TMTC3, AGRN, KHNYN, CTSS, CNNM2, PTPRC, BRWD1, CIAPIN1, S100PBP, CUX1, ERCC3, RC3H1, NPRL3, STRN3, FBN1, PTPN1, PUDP, IFT27, CHFR, RTTN, PHYHD1, PFKFB3, GPRC5B, GPCPD1, ENSECAT00000055116.1, SLC4A7, SI…
12	eca-miR-30b	DIDO1, DHX35, ENSECAT00000043582.2, ZNF317, SYNJ1, DNMBP, XPO5, C16H3orf20, GLT1D1, CFL2, FAIM2, CLIC5, DAB2IP, PPP3CA, ENSECAT00000049037.2, AKAP13, RBX1, ZSCAN12, ENSECAT00000055393.2, TXNL1, SPSB4, ANKRD22, HIPK3, NAGPA, RBCK1, WSB2, ARNT2, ATAD1, NIPAL3, LZTS3, ENSECAT00000078224.1, USP51, GCFC2, PROK2, TASP1, LRAT, AKAP10, SENP1, POLR1A, RTKN, GXYLT1, BTBD7, CADM1, TFAP2B, SPHK1, ENSECAT0000…
13	eca-miR-340-3p	ZNF483, KIFBP, PDZRN4, CACNB1, CTLA4, MICAL3, FAM76B, SYNJ1, KIF6, PMP2, CABIN1, SFMBT1, PDK4, ENSECAT00000040504.1, NUMA1, ATP10A, TMPO, ZBTB40, TNS3, CACNG6, MSRB1, RIN2, ENSECAT00000045157.2, FBXO31, DPYSL5, SEPTIN11, SLCO2A1, NAPB, NF2, ADGRG6, RAB31, ASMTL, F8, PUDP, ACTN1, POMGNT1, DDX27, RIOX2, AEN, AFF1, ENSECAT00000058140.1, CELSR2, KIAA0930, ENSECAT00000060069.2, TMEM68, ENSECAT00000062…
14	eca-miR-34b-3p	NGDN, ACTG2, ALKAL1, EPB41L4A, TMEM114, PMS2, ATM, ENSECAT00000047502.2, PRKCZ, SH3KBP1, IRF2, RPS6KA3, TNIP1, MON1B, ELF2, PLA2G6, MTMR4, SUMF1, PEX26, RIOK1, PPIP5K1, PLA2G7, ENSECAT00000059898.1, PMM2, SRD5A1, GUCY2D, CNP, FAM171B, DMTN, ENSECAT00000070130.1, PSMD13, FOXO4, WDR59, OR7G44, HTR6, ENSECAT00000005327.2, RALGPS2, DSPP, RPL7A, FOXJ3, ANP32E, MPDZ, PPM1H, PGM2, ARMC5, ZNF891, DLG1, E…
15	eca-miR-34c	KCNH5, ADAMTS17, IKBKE, SH3BP5L, ENSECAT00000001283.3, DMTN, TRAM1L1, ENSECAT00000002213.3, EPG5, MICAL3, APBB3, LAMB4, PLPPR4, LRP2, SMO, AAK1, SYNJ1, MIEF1, TRIM21, ASAH2, CABIN1, ENSECAT00000006970.3, MGA, KIF11, FN1, UNC93A, AKT2, N4BP2, DDX25, ENSECAT00000040504.1, FSTL1, IQCE, HBP1, SPSB4, TNS2, SSH2, DCP2, TTLL7, ATP10A, PGS1, ENSECAT00000043141.2, XYLT1, HM13, GAB3, PFKFB2, ZBTB40, VGLL4,…
16	eca-miR-370	MAP7D2, RAB3C, SH3BP5L, ENSECAT00000002455.3, CA14, KLHL4, PLPPR4, PLXNA2, SOWAHC, TAOK1, KIF6, ASAH2, MGA, MED12L, TSC22D4, MCF2, PRDM1, NOS1, ENSECAT00000040504.1, CEP85, PFKFB3, TBC1D2, ENSECAT00000042618.1, PLXNA3, PGS1, CACTIN, VGLL4, SYNGAP1, FAM167A, FOXP1, KCP, ARHGEF26, WFS1, ILDR2, SNX6, R3HDM2, TESMIN, SLC4A4, PRDM2, STRBP, ROBO2, KANK4, ENSECAT00000045114.1, GAS8, CELF2, CD74, ENSECAT…
17	eca-miR-450a	KIFBP, MYBL2, RNF168, FN1, MED12L, RBM28, USP6NL, TCF4, CDS2, DTNB, ANO10, C11H17orf80, EIF1, PCLO, ACTR2, XPO5, ECT2, IQCB1, PIP5K1C, ENSECAT00000048497.2, MTM1, CEP68, RASAL2, CAST, GRHL1, FEM1C, DLC1, ENSECAT00000061465.2, ENSECAT00000064231.2, USP39, SMC1B, FBN2, RBCK1, POC5, HS6ST2, CRISP3, ENSECAT00000074094.1, MCOLN1, CHRNA6, HIF3A, GBA2, CYP2F1, EXPH5, PIP5K1A, TMEM9B, POLR1A, NDUFAF5, MY…
18	eca-miR-450c	KIFBP, MYBL2, RNF168, FN1, MED12L, RBM28, USP6NL, TCF4, CDS2, DTNB, ANO10, C11H17orf80, NR5A2, EIF1, PCLO, ACTR2, KCNK2, XPO5, ECT2, IQCB1, PIP5K1C, ENSECAT00000048497.2, MTM1, CEP68, RASAL2, CAST, SLC26A11, GRHL1, FEM1C, DLC1, MBD1, ENSECAT00000061465.2, ENSECAT00000064231.2, USP39, SMC1B, FBN2, RBCK1, POC5, HS6ST2, CRISP3, ENSECAT00000074094.1, MCOLN1, CHRNA6, HIF3A, GBA2, CYP2F1, EXPH5, PIP5K1…
19	eca-miR-497	BCL2A1, SGMS1, MTSS2, JAML, SH3BP5L, USP16, MARCKS, KDM7A, PSEN1, EPG5, NYAP2, LAMB4, ATP2B4, SYNJ1, MIEF1, ASAH2, CABIN1, ENSECAT00000007018.3, ATP13A3, MED12L, SYTL2, POLD1, PIGT, LURAP1L, ITPRIP, ACTG2, UBAP1, CEP85, TBC1D2, NECAB3, HBP1, PAIP2B, PLXNA3, ENSECAT00000042857.1, ENSECAT00000042908.2, OSCAR, NUMA1, TTLL7, PRICKLE2, PGS1, TESC, EPB41L4A, ZBTB40, RABGAP1L, VAPB, MGAT4A, HAL, ENSECAT…
20	eca-miR-500	RAB3C, ENSECAT00000004027.3, TAOK1, WDR72, ENSECAT00000042763.2, PRICKLE2, ENSECAT00000043582.2, FOXP1, L3MBTL3, ACIN1, CMYA5, ROBO2, LRRIQ1, PLCL2, FMNL2, MTSS1, DCLK1, CCNC, KCNK18, ENSECAT00000047848.1, CHKA, ENSECAT00000049037.2, CCDC22, ENSECAT00000049075.1, ZFC3H1, ATG16L1, ADGRG6, SSUH2, DEFA23, SMPDL3A, WDR47, ENSECAT00000050989.2, FAM91A1, ENSECAT00000051606.1, OSR1, NAA15, ENSECAT000000…
21	eca-miR-543	MORC3, ENSECAT00000003845.3, LAMB4, KLHL4, TRIM21, GABRA5, N4BP2, TMPO, FOXP1, RABGAP1L, LRGUK, TBL1XR1, RAB8B, MGAT4A, MPRIP, EML2, TANC1, DDX41, PRDM2, PNPLA4, ANO6, TRAK1, BCL2L13, ZNFX1, EIF2AK3, TPK1, C1QTNF8, CELF1, LTBP1, SYNPO, STRBP, SMAP1, FBXL5, ZNF641, CD22, DBH, EHBP1, GCK, CHFR, ARID2, ENSECAT00000054465.2, IL36A, CCNJ, CTSZ, ZBTB49, SPECC1, ENSECAT00000057897.2, PXN, RBMS1, TBC1D5,…
22	eca-miR-708	CHRNA6, MPC2, ENSECAT00000000429.3, IKBKE, THEMIS, ENSECAT00000002213.3, ENSECAT00000002706.3, CTLA4, HLA-DMA, PSEN1, EPG5, GPR39, SMO, PHGDH, MYBL2, NGDN, AAK1, SYNJ1, SOWAHC, KIF6, CENPJ, CABIN1, ENSECAT00000007018.3, MGA, NOS1, FAM76B, IQCE, ENSECAT00000042908.2, ENSECAT00000043141.2, CACTIN, NOTCH2, ADAM19, NLRC5, GNLY, ST18, RAB8B, L3MBTL3, ILDR2, L1CAM, PRDM2, PNPLA4, WFS1, GAS8, ENSECAT000…
23	novel-eca-miR-25	CAVIN3, ENSECAT00000000835.3, ENSECAT00000001283.3, MORC3, ENSECAT00000002082.3, ENSECAT00000002706.3, ENSECAT00000005267.3, GPR39, PLPPR4, ADGRL4, GABRA5, MGA, ATP13A3, MCF2, PFKFB3, ALKAL1, NELFA, PAIP2B, ENSECAT00000043141.2, SEL1L3, STX3, ERICH6, ZBTB40, ZNF316, P2RX2, L3MBTL3, TBXA2R, TANC1, RASSF4, KIDINS220, GAS8, FYN, APBA3, TRAK1, GPD2, BCL2L13, IDE, ENSECAT00000046735.2, KLF13, GADL1, M…
24	novel-eca-miR-42	MPC2, ZNF483, JAML, SACS, B2M, EPG5, HAUS3, SHISAL1, LY6D, SYNJ1, MIEF1, ATG9B, ST14, ENSECAT00000006970.3, RNF168, CCDC88A, ENSECAT00000042745.2, PLXNA3, TNS2, APBB2, ATP10A, HM13, SCGB3A2, PCK2, ZBTB40, ENSECAT00000043535.2, COQ2, ENSECAT00000043709.1, ENSECAT00000043814.1, ENSECAT00000043917.2, LRGUK, FADS2, MPRIP, ZNF317, RASGEF1B, NPR3, ENSECAT00000045279.2, IGSF9, RALBP1, MGRN1, GRHL1, CRYB…
25	novel-eca-miR-58	CAVIN3, ENSECAT00000001283.3, WDSUB1, EPG5, ENSECAT00000005267.3, GPR39, ENSECAT00000005620.3, PLPPR4, ADGRL4, GABRA5, MGA, ATP13A3, DNAJC11, MCF2, ENSECAT00000042454.1, PFKFB3, ALKAL1, NELFA, PAIP2B, ZKSCAN3, APBB2, PGS1, SEL1L3, STX3, ZBTB40, ZNF316, P2RX2, L3MBTL3, ACIN1, TBXA2R, RSPRY1, TANC1, RASSF4, CSNK1G2, KIDINS220, C12H11orf24, GAS8, KCNK2, BBS7, APBA3, PIKFYVE, FBXW8, TRAK1, GPD2, BCL2…
26	novel-eca-miR-77	MAP7D2, ENSECAT00000001283.3, USP16, ENSECAT00000002455.3, CALCR, NYAP2, FN1, TBC1D2, ENSECAT00000042745.2, STXBP5, PRICKLE2, XYLT1, NOTCH2, SEL1L3, EPB41L4A, ENSECAT00000043582.2, ENSECAT00000044080.1, KIF13B, ZMYND11, C11H17orf80, ROBO2, ENSECAT00000045157.2, ENSECAT00000045279.2, BBS7, PLCL2, OR7D2, MON2, ENSECAT00000047502.2, ENSECAT00000048238.2, RELCH, TAB3, CDHR3, LTBP1, ENSECAT00000049037…

## Sheet: III vs IIA
List of target genes predicted to be regulated by differentially expressed miRNAs identified between III and IIA
No	DEmiRs	Target genes
1	eca-miR-151-5p	ADAM2, JAML, SEC22C, SH3BP5L, EIF2AK4, DMTN, EGLN3, WASHC4, ADGRL4, CCDC88A, DSC2, NUDT7, GSDMC, EMX2, ZC3HAV1, ERICH6, UBN1, ENSECAT00000044100.2, TMCC3, PPP2R2D, ACTN4, PLA2G4E, RUNX2, FER, MASP1, CCL24, IL1RN, FZR1, ENSECAT00000052471.2, IFT27, UBE2H, GPR156, SNX20, SLC15A3, FCRL4, TM4SF1, ERICH3, SLC25A37, KCNC3, ATG2B, NAV2, ANKS6, SPSB4, SUN2, C15H2orf73, ENSECAT00000064095.2, ENSECAT000000…
2	novel-eca-miR-25	CAVIN3, ENSECAT00000000835.3, ENSECAT00000001283.3, ENSECAT00000002082.3, ADGRL4, GABRA5, PFKFB3, NELFA, PAIP2B, SEL1L3, STX3, ERICH6, ZBTB40, ZNF316, TBXA2R, RASSF4, KIDINS220, GAS8, APBA3, TRAK1, IDE, KLF13, GADL1, MON2, METTL26, RNH1, TAFA2, TSPOAP1, EVL, FCER2, LPGAT1, YTHDF1, SHOX, CACNA1G, LPCAT1, PPP1R12B, SNX32, IGFBP2, SLC39A14, MYO9B, PPFIBP2, ENSECAT00000052872.1, CEMIP2, MBD1, FGFRL1,…
3	novel-eca-miR-42	MPC2, ZNF483, JAML, HAUS3, SHISAL1, LY6D, SYNJ1, MIEF1, ATG9B, ST14, RNF168, CCDC88A, PLXNA3, TNS2, SCGB3A2, ZBTB40, ENSECAT00000043535.2, ENSECAT00000043709.1, ENSECAT00000043814.1, LRGUK, FADS2, ZNF317, NPR3, RALBP1, MGRN1, GRHL1, ACTN4, DAAM2, FMNL2, VWA8, KLF13, SLC2A1, TPK1, PLA2G4E, RUNX2, DTNBP1, MALSU1, DPYSL5, RBMX, DOCK8, AHI1, PITX2, SSUH2, D2HGDH, ATAD3A, PUDP, DBH, EHBP1, PPFIBP2, UL…

## Sheet: III va IIB
List of target genes predicted to be regulated by differentially expressed miRNAs identified between III and IIB
No	DEmiRs	Target genes
1	eca-miR-145	LUZP1, ENSECAT00000001283.3, GPR12, MRO, POMK, TRIM10, SLC5A7, ENSECAT00000006926.2, CD2BP2, LIPK, TC2N, SCARA5, HSPG2, FSCN1, ATP6V1H, DHX35, ENSECAT00000043464.2, CRKL, R3HDM2, ARHGEF7, GNB1, ATM, ZBTB40, ROBO2, HAP1, CAMK1D, RUNDC1, MICAL3, OPN3, GTPBP6, CBX8, ENSECAT00000046579.2, SLC22A3, ZNFX1, MRTFB, SGPL1, SUB1, DTNBP1, CEP290, ENSECAT00000048812.2, CPEB4, AFG3L2, ENSECAT00000049029.2, WD…
2	eca-miR-205	SACS, LUZP1, RHOJ, RPN1, YWHAQ, ENSECAT00000005267.3, PLPPR4, NMRK1, CHST8, CYP2B6, TBC1D2, NOTCH2, EPB41L4A, KLHL18, TNS3, FAM102B, XPR1, STAU1, ROBO2, CLCN7, MICAL3, SIDT2, DDHD2, ENSECAT00000047402.2, ENSECAT00000047502.2, ENSECAT00000048497.2, SS18, ENSECAT00000049029.2, PRTFDC1, ENSECAT00000052190.1, PPFIBP2, ENSECAT00000052766.1, EPHA8, CDC42BPB, ARID2, SYVN1, CADM3, KIAA0930, TNIP1, HMGCR,…
3	eca-miR-34b-3p	NGDN, EPB41L4A, PMS2, ATM, ENSECAT00000047502.2, PRKCZ, SH3KBP1, DPYSL3, TNIP1, MON1B, ELF2, PLA2G6, SUMF1, PEX26, RIOK1, PPIP5K1, PLA2G7, ENSECAT00000059898.1, PMM2, SRD5A1, CREM, CNP, DMTN, ENSECAT00000070130.1, FOXO4, WDR59, OR7G44, HTR6, ENSECAT00000005327.2, RALGPS2, DSPP, RPL7A, FOXJ3, ANP32E, MPDZ, PPM1H, PGM2, ARMC5, ZNF891, GUCY2D, DLG1, ENSECAT00000013265.3, ENSECAT00000015628.3, ENSECA…
4	eca-miR-370	ENSECAT00000002455.3, CA14, FLYWCH1, HPS1, KLHL4, PLPPR4, PLXNA2, SOWAHC, ASAH2, TSC22D4, SEC16A, TC2N, PRDM1, ENSECAT00000040504.1, PFKFB3, TBC1D2, ENSECAT00000042618.1, ENSECAT00000043464.2, SYNGAP1, FAM167A, WFS1, ILDR2, SNX6, R3HDM2, TESMIN, PRDM2, STRBP, ROBO2, ENSECAT00000045114.1, GAS8, ENSECAT00000045157.2, DNMBP, ATG5, FBXW8, ATG16L1, GRK5, GPD2, FAM83B, IL21, SSH1, TFAP2A, ZNFX1, MRTFB,…
5	eca-miR-615-3p	FAM124A, CACNB1, IRS2, INPP4A, EIF4G1, NETO2, PRAME, WDR90, ENSECAT00000043553.2, UBN1, ILDR2, GHITM, GRHL1, GPA33, TMEM176B, C16H3orf20, DES, YTHDF1, OSGIN1, ENSECAT00000048642.2, RUNX1, TP63, LPCAT1, CYP11B2, IGSF9B, PFKP, EIF3H, EIF4A3, APCDD1L, PTPRT, ZBTB7A, PAXIP1, NFIC, ST13, ENSECAT00000059260.2, SMARCD2, RDH11, SAMD11, PMM2, OSTM1, PSD3, RAB31, SLC24A3, ENSECAT00000070002.1, ENSECAT00000…
6	eca-miR-9055	GOT1, TCL1A, USP16, RFX7, FLYWCH1, HPS1, RPN1, NYAP2, SHISAL1, ADAMTS5, STPG1, PMP2, DYTN, SEC16A, ENSECAT00000040504.1, ENSECAT00000042679.1, MDM2, TNS2, PRICKLE2, FSCN1, DMRTA2, ENSECAT00000043464.2, KLHL18, NCLN, RNF20, RERE, BAIAP2, EMX2, RASSF4, PPP1R9A, KCTD10, ROBO2, FCRLB, ENSECAT00000045157.2, DPY19L4, ANO4, ASIC2, TRIP6, PIKFYVE, TBC1D9B, BCL2L13, SSH1, OR7D2, MON2, RBFOX2, SGPL1, GTPBP…
7	novel-eca-miR-58	CAVIN3, ENSECAT00000001283.3, WDSUB1, EPG5, ENSECAT00000005267.3, ENSECAT00000005620.3, PLPPR4, ADGRL4, GABRA5, DNAJC11, ENSECAT00000042454.1, PFKFB3, NELFA, PAIP2B, PRAME, ZKSCAN3, APBB2, HSPG2, SEL1L3, STX3, ZNF316, ACIN1, TBXA2R, RSPRY1, RASSF4, CSNK1G2, KIDINS220, ZBTB40, C12H11orf24, GAS8, KCNK2, BBS7, PIKFYVE, FBXW8, TRAK1, GPD2, BCL2L13, IDE, GADL1, MON2, GTPBP1, B3GNTL1, ENSECAT0000004740…
8	novel-eca-miR-77	ENSECAT00000001283.3, USP16, ENSECAT00000002455.3, CALCR, NYAP2, TBC1D2, STXBP5, PRICKLE2, NOTCH2, SEL1L3, EPB41L4A, RNF20, KIF13B, ZMYND11, C11H17orf80, ROBO2, ENSECAT00000045157.2, ENSECAT00000045279.2, BBS7, OR7D2, MON2, ENSECAT00000047502.2, ENSECAT00000048238.2, RELCH, CDHR3, LTBP1, SERPINB1, ARL6IP5, TRIM37, SUDS3, WDR47, F8, CAST, SOAT1, METTL21A, WSB2, PPFIBP2, OSBPL10, ENSECAT00000054802…

## Sheet: all comparisons
List of target genes predicted to be regulated by differentially expressed miRNAs identified between IIA and I
No	DEmiRs	Target genes
1	novel-eca-miR-42	MPC2, ZNF483, JAML, HAUS3, SHISAL1, LY6D, SYNJ1, MIEF1, ATG9B, ST14, RNF168, PLXNA3, TNS2, SCGB3A2, ZBTB40, ENSECAT00000043535.2, ENSECAT00000043709.1, ENSECAT00000043814.1, LRGUK, FADS2, ZNF317, NPR3, RALBP1, MGRN1, GRHL1, DAAM2, FMNL2, VWA8, KLF13, SLC2A1, TPK1, PLA2G4E, DTNBP1, MALSU1, DPYSL5, RBMX, DOCK8, AHI1, PITX2, SSUH2, D2HGDH, ATAD3A, PUDP, DBH, EHBP1, ULK1, OSBPL10, CEMIP2, GCK, ENSECA…
List of target genes predicted to be regulated by differentially expressed miRNAs identified between IIB and I
No	DEmiRs	Target genes
1	eca-miR-1	BTBD3, GARRE1, SYTL2, TRIM36, APBB2, EMX2, GAB3, LSM14A, ENSECAT00000043666.2, TTC7B, ZNF316, BAIAP2, VPS13C, ILDR2, RASGEF1B, LASP1, XPR1, CHUK, CAMK2D, ENSECAT00000045776.1, PRKCQ, ATG5, RICTOR, TIAL1, RNASEH2B, ENSECAT00000046579.2, ENSECAT00000046770.1, DDHD2, MRTFB, RBM47, ENSECAT00000047935.1, ANKFN1, TMTC3, TRIM2, ATXN7, CYRIB, CUX1, SLC46A2, CAST, ENSECAT00000051951.1, IGFBP2, ENSECAT0000…
2	eca-miR-135a	MMP12, RHOJ, ZNF654, EGLN3, ADGRL4, PAQR5, IRAG2, N4BP2, DDX25, FAM76B, ALKAL1, HBP1, DDHD1, DYM, GPAM, KRT42, ENSECAT00000045358.2, TSPAN19, ARHGAP26, PIKFYVE, CACNA1E, RNASEH2B, GLT1D1, CEPT1, MRTFB, CHRDL1, ABCA1, ENSECAT00000047848.1, PLA2G4E, SLC19A3, CATSPERB, FOXN2, ABCE1, ATP10B, FBN1, SSUH2, ORC5, ANKRD13C, PPM1F, CCDC82, GRHL1, ENSECAT00000051833.2, TES, ERCC6L2, EP400, CHFR, PROKR1, FK…
3	eca-miR-146b-5p	ENSECAT00000000142.3, ABCC3, ENSECAT00000040504.1, DRB, NOTCH2, LZTR1, NLRC5, ENSECAT00000043666.2, ENSECAT00000043917.2, CATSPERG, RIN2, BBS7, TIAL1, RAB7A, ENSECAT00000046241.2, SSH1, AOAH, PRDM2, ARHGAP4, KCNK18, XAB2, FNIP2, ENSECAT00000048077.1, CDX2, SLC19A3, TRAF3IP1, MASP1, CDHR3, NF2, RUNX1, LTBP4, LMBR1, NPRL3, PRTFDC1, LPCAT1, ANKRD13C, AKAP9, ENSECAT00000051833.2, DLC1, ENSECAT0000005…
4	eca-miR-15a	SYNE4, ADAMTS17, BTBD3, PDZRN4, USP16, WDSUB1, TRAM1L1, AMPD3, PSEN1, NYAP2, ZNF654, KRT15, CABIN1, ENSECAT00000007018.3, MGA, MED12L, PIGT, PRR32, LURAP1L, LMF2, N4BP2, ITPRIP, ACTG2, PRKCB, UBAP1, TBC1D2, USP6NL, ENSECAT00000042857.1, FNIP2, OSCAR, NUMA1, TTLL7, KLRD1, PRICKLE2, NOTCH2, WDR90, TESC, SIDT1, KLHL18, ENSECAT00000043666.2, RABGAP1L, SLC26A7, VPS13C, ENSECAT00000044100.2, SNX6, MPRI…
5	eca-miR-190a	TRPV1, R3HDM2, ANO4, BTBD11, ENSECAT00000054356.1, ARPP21, UBE2V2, RNF149, FARSB, CYP39A1, TAF2, MACROD2, CALHM4, PPP2R1B, ENSECAT00000018941.2, MYO5A, SLC18A2, MYH1, LRP1B, ENSECAT00000035704.1, OR5W78, MYH4, ITGA8, CENPC, FAM183A, ENSECAT00000006137.2, ENSECAT00000009238.2, ST13, CDH4, LGALS3BP, ENSECAT00000069280.1, ENSECAT00000069781.1, ENSECAT00000071652.1, ENSECAT00000073490.1, ENSECAT00000…
6	eca-miR-197	CHRNA6, SLC6A9, GPR39, ENSECAT00000007018.3, MGA, MED12L, DNAJC11, PDK4, ITPRIP, IQCE, WDR90, INTS14, ENSECAT00000043396.1, CCDC93, KLHL18, TMEM114, TBXA2R, L1CAM, WDR17, STAU1, ACBD5, NOP56, ACOX3, DAB2IP, PLP1, ENSECAT00000048077.1, MRAS, RELCH, NOL6, WDR64, PTPRS, ENSECAT00000049460.1, IRF2, ATP10B, USP37, CAST, HSPA12A, PPFIBP2, IFT27, RGL1, HGS, LRCH3, TBRG1, TTC7A, GAN, PLA2G6, ABHD17A, OXA…
7	eca-miR-205	SACS, PDZRN4, ENSECAT00000001304.3, MMP12, CLEC1B, RHOJ, RPN1, YWHAQ, MICAL3, ENSECAT00000005267.3, PLPPR4, CENPJ, MGA, SYTL2, NMRK1, CHST8, CYP2B6, TBC1D2, SSH2, NOTCH2, EPB41L4A, KLHL18, TNR, TNS3, NBR1, L1CAM, FAM102B, ENSECAT00000044399.2, XPR1, ABL1, PNPLA4, STAU1, ROBO2, CLCN7, RICTOR, NOP56, SIDT2, DDHD2, ENSECAT00000047402.2, ENSECAT00000047502.2, CAPN5, ENSECAT00000048497.2, SS18, ENSECA…
8	eca-miR-214	PDZRN4, B2M, THEMIS, ENSECAT00000001640.3, MEI1, WDSUB1, GPR12, ENSECAT00000004027.3, PSEN1, MICAL3, TMEM35A, SLC6A9, ABCC3, GPR132, LY6D, TRIM21, ADAMTS5, ENSECAT00000007133.2, NMRK1, NPEPPS, ICE2, AKT2, ITPRIP, ENSECAT00000040504.1, FAM76B, FRS3, CEP85, PFKFB3, TBC1D2, DDHD1, FNIP2, ENSECAT00000042902.2, ENSECAT00000042908.2, NOTCH2, STX3, SIDT1, SYNGAP1, NAPG, PLEKHG3, ENSECAT00000043659.2, VA…
9	eca-miR-29b	CHRNA6, B2M, PSEN1, MICAL3, ABCC3, GPR132, CABIN1, CCDC88A, ZKSCAN3, GPCPD1, NOTCH2, CPNE8, GNLY, DYM, DENND1B, GAS8, CENPJ, LYST, ID1, RGS16, XPO5, ECT2, MITF, TMTC3, CATSPERB, BRWD1, CIAPIN1, S100PBP, ERCC3, NPRL3, FBN1, SOAT1, DNAAF11, CD22, MYO9B, IFT27, GCK, CHFR, RTTN, PTPRC, PFKFB3, UVRAG, ALOX5AP, SIPA1L2, ADAM12, ENSECAT00000056936.2, ADAR, SLC4A7, CADM3, ASB10, PIGG, CHPF2, DISP2, FBN2,…
10	eca-miR-29c	CHRNA6, PDZRN4, B2M, GPR132, TRIM21, TRIM36, HBP1, STXBP5, GPCPD1, NOTCH2, DYM, PTPRM, DENND1B, ENSECAT00000045114.1, GAS8, CELF2, GPAM, SH2D2A, ID1, SIDT2, ECT2, KCNK18, BTBD11, TPK1, TMTC3, KHNYN, CTSS, CNNM2, PTPRC, BRWD1, CIAPIN1, S100PBP, CUX1, ERCC3, RC3H1, NPRL3, STRN3, FBN1, PTPN1, IFT27, CHFR, RTTN, PHYHD1, PFKFB3, ENSECAT00000055116.1, SLC4A7, SIPA1L2, ALOX5AP, ENSECAT00000059260.2, CAD…
11	eca-miR-34a	MAP7D2, ADAMTS17, BTBD3, ENSECAT00000000835.3, ENSECAT00000001283.3, ENSECAT00000001304.3, DMTN, GPR12, OR9G4, MICAL3, LAMB4, ENSECAT00000005620.3, DDX31, ADAMTS5, PMP2, PEX5L, CABIN1, ENSECAT00000007018.3, MED12L, DNAJC11, ENSECAT00000007426.3, PRR32, CHST8, UNC93A, NETO2, HBP1, NELFA, NUMA1, WDR90, GAB3, PFKFB2, ERICH6, EXOC2, INPPL1, KLHL18, SPEG, TNS3, P2RX2, ZFAT, WFS1, ACIN1, STAP2, R3HDM2,…
12	eca-miR-34b-3p	NGDN, ACTG2, ALKAL1, EPB41L4A, TMEM114, PMS2, ATM, ENSECAT00000044823.2, ENSECAT00000047502.2, PRKCZ, SH3KBP1, ZNF407, IRF2, TNIP1, MON1B, ELF2, PLA2G6, SUMF1, PEX26, RIOK1, PPIP5K1, PLA2G7, ENSECAT00000059898.1, PMM2, SRD5A1, CNP, FAM171B, DMTN, ENSECAT00000070130.1, PSMD13, FOXO4, WDR59, OR7G44, HTR6, ENSECAT00000005327.2, RALGPS2, DSPP, RPL7A, FOXJ3, ANP32E, MPDZ, PPM1H, PGM2, ARMC5, ZNF891, G…
13	eca-miR-34b-5p	FAM124A, KCNH5, ADAMTS17, IKBKE, TRAM1L1, ENSECAT00000002213.3, OR9G4, ENSECAT00000004560.3, MICAL3, APBB3, LAMB4, SLC6A9, PLPPR4, PDE11A, AAK1, TRIM21, ADAMTS5, MGA, NMRK1, ICE2, AKT2, N6AMT1, N4BP2, NOS1, IQCE, HBP1, DDHD1, SPSB4, OSCAR, TNS2, NUMA1, ENSECAT00000043141.2, PFKFB2, ENSECAT00000043553.2, INPPL1, ENSECAT00000043638.2, COQ2, SPEG, DGKZ, TNR, ZFAT, NBR1, MPRIP, DLGAP1, STAP2, R3HDM2,…
14	eca-miR-34c	FAM124A, KCNH5, ADAMTS17, IKBKE, ENSECAT00000001283.3, DMTN, TRAM1L1, ENSECAT00000002213.3, OR9G4, EPG5, MICAL3, APBB3, LAMB4, PLPPR4, AAK1, TRIM21, ASAH2, CABIN1, MGA, ENSECAT00000007426.3, UNC93A, AKT2, N4BP2, DDX25, ENSECAT00000040504.1, FSTL1, IQCE, HBP1, SPSB4, TNS2, SSH2, TTLL7, PGS1, ENSECAT00000043141.2, WDR90, GAB3, PFKFB2, VGLL4, ENSECAT00000043553.2, INPPL1, COQ2, SPEG, ENSECAT00000043…
15	eca-miR-370	MAP7D2, ENSECAT00000002455.3, CA14, ZNF654, KLHL4, PLPPR4, PLXNA2, SOWAHC, ASAH2, MGA, MED12L, TSC22D4, PRDM1, NOS1, ENSECAT00000040504.1, CEP85, PFKFB3, TBC1D2, ENSECAT00000042618.1, FNIP2, PGS1, VGLL4, SYNGAP1, MAP3K12, FAM167A, EXOC2, FOXP1, WFS1, VPS13C, ILDR2, SNX6, R3HDM2, TESMIN, ZC3H4, SLC4A4, PRDM2, STRBP, ATG9A, ROBO2, ENSECAT00000045114.1, GAS8, CELF2, CD74, ENSECAT00000045157.2, ENSEC…
16	eca-miR-3958	PLXNA2, ADAMTS5, GPCPD1, SEL1L3, TMPO, MYRIP, ENSECAT00000043396.1, CPNE8, ENSECAT00000043638.2, RNF20, VPS13C, ALOX5, KCNK2, DNMBP, KDM6A, FBXW8, ENSECAT00000046770.1, DAB2IP, TRAF3IP1, CCN6, NF2, HIVEP1, MRPL39, FBN1, CACNA1G, F8, AKAP9, ALKBH4, HSPA12A, LRRFIP2, RSAD2, ENSECAT00000054724.1, CCNJ, PSEN2, ENSECAT00000056664.1, INPP4A, NPS, ASXL3, CDIN1, F13A1, HK1, ENSECAT00000062927.1, FAM171A2…
17	eca-miR-409-3p	ENSECAT00000001283.3, CLEC1B, MICAL3, SLC6A9, MED12L, ICE2, MAP3K12, RNF20, ENSECAT00000044399.2, SNX13, PCLO, ATG9A, ENSECAT00000045159.1, GPAM, RGS16, DDX59, PHPT1, PIP5K1C, USP46, FRRS1, CD302, FERMT2, ADM, PAG1, DLC1, DUSP9, RORB, PFKM, LIN9, NME7, BMPR2, MED12, ENSECAT00000056936.2, ASAP1, ITGA10, PTPN12, ZNF462, ZFR, FNBP1, FBN2, ST6GALNAC3, ENSECAT00000068867.1, BSDC1, CYP19A1, SIK3, ENSEC…
18	eca-miR-450a	FAM124A, KIFBP, EGLN3, MYBL2, MED12L, USP6NL, TCF4, CDS2, DTNB, ANO10, C11H17orf80, EIF1, PCLO, ACTR2, KDM6A, RICTOR, XPO5, ECT2, PIP5K1C, DENND3, ENSECAT00000048497.2, MTM1, CEP68, RASAL2, CAST, AKAP9, GRHL1, FEM1C, DLC1, CYP2F1, USP39, SMC1B, FBN2, RBCK1, ENSECAT00000070002.1, ENSECAT00000072439.1, POC5, HS6ST2, CRISP3, MCOLN1, CHRNA6, GAL3ST2, HIF3A, GBA2, RNF168, FGG, EXPH5, PIP5K1A, TMEM9B, …
19	eca-miR-450c	FAM124A, KIFBP, EGLN3, MYBL2, MED12L, USP6NL, TCF4, CDS2, DTNB, ANO10, C11H17orf80, NR5A2, EIF1, PCLO, ACTR2, KCNK2, KDM6A, RICTOR, XPO5, ECT2, PIP5K1C, DENND3, ENSECAT00000048497.2, MTM1, CEP68, RASAL2, CAST, AKAP9, SLC26A11, GRHL1, FEM1C, DLC1, MBD1, CYP2F1, USP39, SMC1B, FBN2, RBCK1, ENSECAT00000070002.1, ENSECAT00000072439.1, POC5, HS6ST2, CRISP3, MCOLN1, CHRNA6, GAL3ST2, HIF3A, GBA2, RNF168,…
20	eca-miR-503	BCL2A1, KIFBP, BTBD3, MEI1, WDSUB1, TRAM1L1, ENSECAT00000004027.3, APBB3, EGLN3, ADAMTS5, CABIN1, MGA, ENSECAT00000007426.3, OLFM3, ALKAL1, ENSECAT00000042857.1, NUMA1, PRICKLE2, CDK1, COQ2, RABGAP1L, LRGUK, NBR1, TBXA2R, ATP2A2, TANC1, ABL1, ZBTB40, C12H11orf24, ATG9A, FCRLB, ENSECAT00000045358.2, LAMA5, ANKRD11, BTRC, ATG14, ENSECAT00000046241.2, GLT1D1, WDR91, MRTFB, NABP1, FAIM2, BTBD11, CMTR…
21	eca-miR-543	MORC3, ENSECAT00000003845.3, LAMB4, KLHL4, TRIM21, GABRA5, IRAG2, N4BP2, TMPO, FOXP1, RABGAP1L, LRGUK, RAB8B, MGAT4A, VPS13C, MPRIP, EML2, TANC1, DDX41, PRDM2, PNPLA4, ANO6, TRAK1, BCL2L13, ZNFX1, EIF2AK3, TPK1, C1QTNF8, CELF1, LTBP1, SYNPO, STRBP, SMAP1, FBXL5, ZNF641, CCDC82, CD22, DBH, EHBP1, GCK, CHFR, ARID2, ENSECAT00000054465.2, IL36A, CCNJ, CTSZ, ZBTB49, SPECC1, ENSECAT00000057897.2, PXN, …
22	eca-miR-615-3p	FAM124A, CACNB1, IRS2, ABCC3, INPP4A, ENSECAT00000007018.3, LMF2, EIF4G1, NETO2, DDHD1, PRAME, ENSECAT00000042908.2, NUMA1, WDR90, ENSECAT00000043553.2, UBN1, ILDR2, GHITM, GRHL1, GPA33, TMEM176B, SH2D2A, C16H3orf20, DES, YTHDF1, OSGIN1, ENSECAT00000048642.2, RUNX1, TP63, LPCAT1, IGSF9B, ALKBH4, DBH, PFKP, KRT6C, EIF4A3, APCDD1L, PTPRT, ZBTB7A, NFIC, PDE9A, SUN1, ENSECAT00000059260.2, SMARCD2, RD…
23	eca-miR-708	CHRNA6, ENSECAT00000000429.3, IKBKE, THEMIS, MEI1, ENSECAT00000002213.3, OR9G4, CLEC1B, CTLA4, HLA-DMA, PSEN1, EPG5, GPR39, PHGDH, MYBL2, NGDN, AAK1, SOWAHC, CENPJ, CABIN1, ENSECAT00000007018.3, MGA, NOS1, FAM76B, IQCE, ENSECAT00000042908.2, ENSECAT00000043141.2, NOTCH2, WDR90, ADAM19, NLRC5, EXOC2, GNLY, ST18, RAB8B, ILDR2, NBR1, DLGAP1, L1CAM, CILK1, TMEM176B, NDUFS3, ZC3H4, SYNJ1, PRDM2, PNPLA…
24	novel-eca-miR-25	CAVIN3, ENSECAT00000000835.3, ENSECAT00000001283.3, MORC3, ENSECAT00000002082.3, MMP12, ENSECAT00000005267.3, GPR39, PLPPR4, ADGRL4, GABRA5, MGA, PFKFB3, ALKAL1, NELFA, PAIP2B, PRAME, ENSECAT00000043141.2, SEL1L3, STX3, ERICH6, ZNF316, P2RX2, TBXA2R, TANC1, RASSF4, KIDINS220, ZBTB40, GAS8, ENSECAT00000045159.1, FYN, APBA3, TRAK1, GPD2, BCL2L13, IDE, KLF13, GADL1, MON2, METTL26, ABCA1, RNH1, TAFA2…
25	novel-eca-miR-58	CAVIN3, ENSECAT00000001283.3, WDSUB1, MMP12, EPG5, ENSECAT00000005267.3, GPR39, ENSECAT00000005620.3, PLPPR4, ADGRL4, GABRA5, MGA, DNAJC11, ENSECAT00000042454.1, PFKFB3, ALKAL1, NELFA, PAIP2B, PRAME, ZKSCAN3, APBB2, PGS1, SEL1L3, STX3, MAP3K12, ZNF316, P2RX2, ACIN1, TBXA2R, RSPRY1, TANC1, RASSF4, CSNK1G2, KIDINS220, ZBTB40, C12H11orf24, GAS8, KCNK2, BBS7, APBA3, PIKFYVE, FBXW8, TRAK1, GPD2, C29H1…
26	novel-eca-miR-77	MAP7D2, ENSECAT00000001283.3, USP16, ENSECAT00000002455.3, CALCR, NYAP2, TBC1D2, STXBP5, PRICKLE2, NOTCH2, SEL1L3, EPB41L4A, RNF20, VPS13C, KIF13B, ZMYND11, C11H17orf80, ROBO2, ENSECAT00000045157.2, ENSECAT00000045279.2, BBS7, WDR25, OR7D2, MON2, ENSECAT00000047502.2, ENSECAT00000048238.2, RELCH, TAB3, CDHR3, LTBP1, SERPINB1, BRWD1, ARL6IP5, TRIM37, SUDS3, WDR47, F8, CAST, SOAT1, METTL21A, WSB2, …
List of target genes predicted to be regulated by differentially expressed miRNAs identified between III and I
No	DEmiRs	Target genes
1	eca-miR-146b-5p	ENSECAT00000000142.3, ABCC3, ENSECAT00000040504.1, DRB, LZTR1, ENSECAT00000043917.2, CATSPERG, RAB7A, SSH1, AOAH, ARHGAP4, KCNK18, FNIP2, CDX2, SLC19A3, TRAF3IP1, MASP1, CDHR3, NF2, RUNX1, LTBP4, LMBR1, PRTFDC1, LPCAT1, ANKRD13C, ENSECAT00000051833.2, DLC1, TIGAR, PTPRT, MYO7A, ENSECAT00000054861.1, ATP7B, ENSECAT00000056128.2, MARCHF5, ATG2B, SH3TC1, ENSECAT00000058286.2, KLK10, PGF, STAT1, ENSE…
2	eca-miR-151-5p	ADAM2, JAML, SEC22C, SH3BP5L, EIF2AK4, DMTN, EGLN3, WASHC4, ADGRL4, CCDC88A, DSC2, NUDT7, GSDMC, EMX2, ZC3HAV1, ERICH6, UBN1, ENSECAT00000044100.2, TMCC3, PPP2R2D, ACTN4, PLA2G4E, RUNX2, FER, MASP1, CCL24, ENSECAT00000051833.2, IL1RN, FZR1, ENSECAT00000052471.2, IFT27, UBE2H, GPR156, SNX20, SLC15A3, FCRL4, TM4SF1, ERICH3, SLC25A37, KCNC3, ATG2B, NAV2, ANKS6, SPSB4, SUN2, C15H2orf73, ENSECAT000000…
3	eca-miR-495	JAML, SCARA5, USP6NL, TESC, ENSECAT00000043535.2, TBL1XR1, PPP1R9A, ZSCAN20, ZNF330, ARHGAP26, DNMBP, GGNBP2, TENT4B, EBF1, MEIS3, CCNC, SGPL1, TRIP13, IRF2, TTC8, NECTIN3, STON2, BRWD1, MTFR1, FAM136A, NAE1, NIBAN3, PPARG, FAM171B, PPP1R17, HS6ST2, TRIM4, OR5P93, ATP11C, KPRP, DEPDC1B, CACNA2D1, MIER3, TUBE1, NUBPL, TYR, GASK1B, SEC24A, ENSECAT00000036129.2, AGPAT3, CDC25B, ELK1, FGG, KLHL25, PR…
4	novel-eca-miR-25	CAVIN3, ENSECAT00000000835.3, ENSECAT00000001283.3, ENSECAT00000002082.3, ADGRL4, GABRA5, PFKFB3, NELFA, PAIP2B, SEL1L3, STX3, ERICH6, ZNF316, TBXA2R, RASSF4, KIDINS220, ZBTB40, GAS8, APBA3, TRAK1, IDE, KLF13, GADL1, MON2, METTL26, RNH1, TAFA2, TRAF3IP1, TSPOAP1, EVL, FCER2, LPGAT1, YTHDF1, SHOX, CACNA1G, LPCAT1, PPP1R12B, SNX32, DLC1, IGFBP2, SLC39A14, MYO9B, PPFIBP2, ENSECAT00000052872.1, MBD1,…
5	eca-miR-1	BTBD3, GARRE1, SYTL2, TRIM36, APBB2, EMX2, GAB3, LSM14A, ENSECAT00000043666.2, TTC7B, ZNF316, BAIAP2, VPS13C, ILDR2, RASGEF1B, LASP1, XPR1, CHUK, CAMK2D, ENSECAT00000045776.1, PRKCQ, ATG5, RICTOR, TIAL1, RNASEH2B, ENSECAT00000046579.2, ENSECAT00000046770.1, DDHD2, MRTFB, RBM47, ENSECAT00000047935.1, ANKFN1, TMTC3, TRIM2, ATXN7, CYRIB, CUX1, SLC46A2, CAST, ENSECAT00000051951.1, IGFBP2, ENSECAT0000…
List of target genes predicted to be regulated by differentially expressed miRNAs identified between IIB and IIA
No	DEmiRs	Target genes
1	eca-let-7f	ADAM2, SACS, CA14, APBB3, GARRE1, PLXNA2, GPR158, NCOA4, GABRA5, ST14, ENSECAT00000006970.3, MED12L, SYTL2, MCF2, PDK4, N4BP2, ITPRIP, ENSECAT00000040504.1, ERC1, CEP85, TRIM36, NUMA1, TTLL7, MTMR8, LSM14A, NLRC5, ZBTB40, PAQR7, LRGUK, P2RX2, TANC1, RAP1GAP, SLC4A4, FCHO2, KCTD10, LGALS8, ENSECAT00000045114.1, PHF8, IGSF9, LAMA5, PSMD1, PIKFYVE, ANO6, IL21, RANBP3, C16H3orf20, LNPEP, PLA2G4E, IQC…
2	eca-miR-1249	MTSS2, PITRM1, TAC1, SIRT3, SOWAHC, RNF168, FN1, POLD1, RRP1, PGS1, CACTIN, TMPO, ZNF316, ZNF385A, FAM172A, CSNK1G2, B4GALNT2, CLCN7, KIF26A, DAAM2, ZDHHC7, ZMAT1, ENSECAT00000046048.1, ENO1, MKNK2, CLIC5, PPP3CA, TAFA2, MAST3, ARHGEF1, PTPRS, FOXK1, ALKBH4, IGFBP2, ENSECAT00000052766.1, MBD1, FRYL, GPRC5B, GPCPD1, POU2F2, ENSECAT00000056917.2, VPS41, AGAP2, IGSF11, CACNA2D3, CLTB, CELSR2, TAGAP,…
3	eca-miR-148a	MAP7D2, BPGM, SACS, ENSECAT00000001304.3, ESRP1, MICAL3, LRP2, ICE2, DGCR8, ATP13A2, RRP1, STXBP5, PRICKLE2, TESC, B4GALT7, VGLL4, ENSECAT00000043582.2, ENSECAT00000044080.1, L1CAM, DDX41, KIDINS220, ROBO2, RIN2, DNAJC10, HAS3, KANK4, GEMIN8, CRYBG3, PSMD1, ATG14, ENSECAT00000046048.1, EXOC3, MTSS1, ID1, MBTPS1, AGRN, ENSECAT00000049037.2, ZFC3H1, ADGRE1, LMBR1, ENSECAT00000049995.2, TRIM37, ENSE…
4	eca-miR-193b	MORC3, EPG5, TMEM35A, SMO, KIF11, SFMBT1, SYTL2, NMRK1, ALKAL1, HBP1, ENSECAT00000042745.2, PLXNA3, XYLT1, HM13, BBX, TBL1XR1, KIF13B, C12H11orf24, MGRN1, BBS7, ENSECAT00000046282.2, STARD3, ENSECAT00000046735.2, POLG, HOMER1, ABCA1, LRCH3, ENSECAT00000049185.2, AHI1, S100PBP, ENSECAT00000049495.1, SLC5A10, PACS2, PLCD4, ENSECAT00000050321.2, CACNA1G, CCDC88A, FCHO2, ENSECAT00000051317.2, FNBP1, …
5	eca-miR-197	CHRNA6, SLC6A9, GPR39, ENSECAT00000007018.3, MGA, KIF11, MED12L, DNAJC11, PDK4, ITPRIP, IQCE, ENSECAT00000042745.2, INTS14, CCDC93, TMEM114, TBXA2R, L1CAM, WDR17, STAU1, ACBD5, NOP56, ACOX3, DAB2IP, LRCH3, PLP1, ENSECAT00000048077.1, MRAS, RELCH, NOL6, WDR64, PTPRS, ENSECAT00000049460.1, IRF2, USP37, ENSECAT00000050321.2, CAST, HSPA12A, PPFIBP2, IFT27, RGL1, HGS, TBRG1, TTC7A, GAN, PLA2G6, ABHD17…
6	eca-miR-19b	EPG5, FN1, RBM28, HBP1, LAMA1, DCP2, ATP10A, NOTCH2, GAB3, SIDT1, ARHGEF26, ENSECAT00000043917.2, RASSF4, RIN2, TRPM1, PLCL2, LYST, ID1, TMEM248, DCLK1, KLF13, ENSECAT00000047518.1, AFTPH, ENSECAT00000048282.2, CPEB4, MTM1, NPRL3, CAST, ENSECAT00000052352.1, OSBPL10, RGL1, LRRC27, FRYL, FBXL5, TMEM63B, STK33, GPCPD1, ENSECAT00000056128.2, SLC25A37, ADAM12, PML, BTN1A1, MFF, SHOC2, KIAA1210, ENSEC…
7	eca-miR-205	SACS, PDZRN4, ENSECAT00000001304.3, RHOJ, RPN1, YWHAQ, MICAL3, ENSECAT00000005267.3, PLPPR4, CENPJ, MGA, SYTL2, NMRK1, CHST8, CYP2B6, TBC1D2, PLXNA3, SSH2, NOTCH2, EPB41L4A, TNR, TNS3, ENSECAT00000044080.1, L1CAM, FAM102B, XPR1, PNPLA4, STAU1, ROBO2, CLCN7, DAAM2, NOP56, MTSS1, SIDT2, DDHD2, ENSECAT00000047402.2, ENSECAT00000047502.2, CAPN5, ENSECAT00000048497.2, SS18, ENSECAT00000049029.2, PRTFD…
8	eca-miR-214	MTSS2, PDZRN4, B2M, THEMIS, ENSECAT00000001640.3, WDSUB1, ENSECAT00000004027.3, PSEN1, MICAL3, TMEM35A, SLC6A9, LRP2, GPR132, LY6D, TRIM21, ATG9B, KIF11, ENSECAT00000007133.2, ATP13A3, SFMBT1, NMRK1, ZFYVE9, NPEPPS, ICE2, AKT2, ITPRIP, ENSECAT00000040504.1, FAM76B, FRS3, CEP85, PFKFB3, TBC1D2, PLXNA3, ENSECAT00000042902.2, ENSECAT00000042908.2, ATP10A, NOTCH2, B4GALT7, STX3, SIDT1, SYNGAP1, NAPG,…
9	eca-miR-218	ENSECAT00000001304.3, ENSECAT00000002706.3, IPCEF1, MICAL3, ENSECAT00000005267.3, SLC5A7, SYNJ1, ST14, ATP13A3, MED12L, ZFYVE9, PFKFB3, DCP2, CACTIN, CPNE8, PCK2, FAM167A, KCP, TNR, ARHGEF26, L3MBTL3, DIPK1A, ACIN1, L1CAM, DDX41, ROBO2, PCLO, KANK4, LIN28B, KCNK2, DNMBP, ZMAT1, SACS, FAM83B, MINAR1, TPK1, FNIP2, DTNBP1, LCP2, BRWD1, UST, FBN1, JKAMP, DHX29, TRIM37, IL1RN, SELP, TXNL1, EHBP1, GLG1…
10	eca-miR-29b	CHRNA6, B2M, SIRT3, PSEN1, MICAL3, GPR132, TAOK1, ATG9B, CABIN1, ATP13A3, CCDC88A, ERC1, ZKSCAN3, NOTCH2, CPNE8, PAQR7, GNLY, RAB43, CMYA5, DENND1B, GAS8, CENPJ, LYST, ID1, RGS16, XPO5, ECT2, MITF, TMTC3, CATSPERB, AFG3L2, BRWD1, CIAPIN1, S100PBP, CCL24, ERCC3, NPRL3, FBN1, ASMTL, FAM91A1, SOAT1, DNAAF11, CD22, MYO9B, IFT27, GCK, CHFR, RTTN, PTPRC, PFKFB3, GPRC5B, GPCPD1, UVRAG, ALOX5AP, SIPA1L2,…
11	eca-miR-29c	CHRNA6, RAB3C, PDZRN4, B2M, SIRT3, GPR132, TRIM21, ATG9B, ERC1, TRIM36, HBP1, STXBP5, NOTCH2, PTPRM, DENND1B, ENSECAT00000045114.1, GAS8, CELF2, GPAM, SH2D2A, ID1, SIDT2, MKNK2, ECT2, KCNK18, TPK1, TMTC3, AGRN, KHNYN, CTSS, CNNM2, PTPRC, BRWD1, CIAPIN1, S100PBP, CUX1, ERCC3, RC3H1, NPRL3, STRN3, FBN1, PTPN1, PUDP, IFT27, CHFR, RTTN, PHYHD1, PFKFB3, GPRC5B, GPCPD1, ENSECAT00000055116.1, SLC4A7, SI…
12	eca-miR-30b	DIDO1, DHX35, ENSECAT00000043582.2, ZNF317, SYNJ1, DNMBP, XPO5, C16H3orf20, GLT1D1, CFL2, FAIM2, CLIC5, DAB2IP, PPP3CA, ENSECAT00000049037.2, AKAP13, RBX1, ZSCAN12, ENSECAT00000055393.2, TXNL1, SPSB4, ANKRD22, HIPK3, NAGPA, RBCK1, WSB2, ARNT2, ATAD1, NIPAL3, LZTS3, ENSECAT00000078224.1, USP51, GCFC2, PROK2, TASP1, LRAT, AKAP10, SENP1, POLR1A, RTKN, GXYLT1, BTBD7, CADM1, TFAP2B, SPHK1, ENSECAT0000…
13	eca-miR-340-3p	ZNF483, KIFBP, PDZRN4, CACNB1, CTLA4, MICAL3, FAM76B, SYNJ1, KIF6, PMP2, CABIN1, SFMBT1, PDK4, ENSECAT00000040504.1, NUMA1, ATP10A, TMPO, ZBTB40, TNS3, CACNG6, MSRB1, RIN2, ENSECAT00000045157.2, FBXO31, DPYSL5, SEPTIN11, SLCO2A1, NAPB, NF2, ADGRG6, RAB31, ASMTL, F8, PUDP, ACTN1, POMGNT1, DDX27, RIOX2, AEN, AFF1, ENSECAT00000058140.1, CELSR2, KIAA0930, ENSECAT00000060069.2, TMEM68, ENSECAT00000062…
14	eca-miR-34b-3p	NGDN, ACTG2, ALKAL1, EPB41L4A, TMEM114, PMS2, ATM, ENSECAT00000047502.2, PRKCZ, SH3KBP1, IRF2, RPS6KA3, TNIP1, MON1B, ELF2, PLA2G6, MTMR4, SUMF1, PEX26, RIOK1, PPIP5K1, PLA2G7, ENSECAT00000059898.1, PMM2, SRD5A1, GUCY2D, CNP, FAM171B, DMTN, ENSECAT00000070130.1, PSMD13, FOXO4, WDR59, OR7G44, HTR6, ENSECAT00000005327.2, RALGPS2, DSPP, RPL7A, FOXJ3, ANP32E, MPDZ, PPM1H, PGM2, ARMC5, ZNF891, DLG1, E…
15	eca-miR-34c	KCNH5, ADAMTS17, IKBKE, SH3BP5L, ENSECAT00000001283.3, DMTN, TRAM1L1, ENSECAT00000002213.3, EPG5, MICAL3, APBB3, LAMB4, PLPPR4, LRP2, SMO, AAK1, SYNJ1, MIEF1, TRIM21, ASAH2, CABIN1, ENSECAT00000006970.3, MGA, KIF11, FN1, UNC93A, AKT2, N4BP2, DDX25, ENSECAT00000040504.1, FSTL1, IQCE, HBP1, SPSB4, TNS2, SSH2, DCP2, TTLL7, ATP10A, PGS1, ENSECAT00000043141.2, XYLT1, HM13, GAB3, PFKFB2, ZBTB40, VGLL4,…
16	eca-miR-370	MAP7D2, RAB3C, SH3BP5L, ENSECAT00000002455.3, CA14, KLHL4, PLPPR4, PLXNA2, SOWAHC, TAOK1, KIF6, ASAH2, MGA, MED12L, TSC22D4, MCF2, PRDM1, NOS1, ENSECAT00000040504.1, CEP85, PFKFB3, TBC1D2, ENSECAT00000042618.1, PLXNA3, PGS1, CACTIN, VGLL4, SYNGAP1, FAM167A, FOXP1, KCP, ARHGEF26, WFS1, ILDR2, SNX6, R3HDM2, TESMIN, SLC4A4, PRDM2, STRBP, ROBO2, KANK4, ENSECAT00000045114.1, GAS8, CELF2, CD74, ENSECAT…
17	eca-miR-450a	KIFBP, MYBL2, RNF168, FN1, MED12L, RBM28, USP6NL, TCF4, CDS2, DTNB, ANO10, C11H17orf80, EIF1, PCLO, ACTR2, XPO5, ECT2, IQCB1, PIP5K1C, ENSECAT00000048497.2, MTM1, CEP68, RASAL2, CAST, GRHL1, FEM1C, DLC1, ENSECAT00000061465.2, ENSECAT00000064231.2, USP39, SMC1B, FBN2, RBCK1, POC5, HS6ST2, CRISP3, ENSECAT00000074094.1, MCOLN1, CHRNA6, HIF3A, GBA2, CYP2F1, EXPH5, PIP5K1A, TMEM9B, POLR1A, NDUFAF5, MY…
18	eca-miR-450c	KIFBP, MYBL2, RNF168, FN1, MED12L, RBM28, USP6NL, TCF4, CDS2, DTNB, ANO10, C11H17orf80, NR5A2, EIF1, PCLO, ACTR2, KCNK2, XPO5, ECT2, IQCB1, PIP5K1C, ENSECAT00000048497.2, MTM1, CEP68, RASAL2, CAST, SLC26A11, GRHL1, FEM1C, DLC1, MBD1, ENSECAT00000061465.2, ENSECAT00000064231.2, USP39, SMC1B, FBN2, RBCK1, POC5, HS6ST2, CRISP3, ENSECAT00000074094.1, MCOLN1, CHRNA6, HIF3A, GBA2, CYP2F1, EXPH5, PIP5K1…
19	eca-miR-497	BCL2A1, SGMS1, MTSS2, JAML, SH3BP5L, USP16, MARCKS, KDM7A, PSEN1, EPG5, NYAP2, LAMB4, ATP2B4, SYNJ1, MIEF1, ASAH2, CABIN1, ENSECAT00000007018.3, ATP13A3, MED12L, SYTL2, POLD1, PIGT, LURAP1L, ITPRIP, ACTG2, UBAP1, CEP85, TBC1D2, NECAB3, HBP1, PAIP2B, PLXNA3, ENSECAT00000042857.1, ENSECAT00000042908.2, OSCAR, NUMA1, TTLL7, PRICKLE2, PGS1, TESC, EPB41L4A, ZBTB40, RABGAP1L, VAPB, MGAT4A, HAL, ENSECAT…
20	eca-miR-500	RAB3C, ENSECAT00000004027.3, TAOK1, WDR72, ENSECAT00000042763.2, PRICKLE2, ENSECAT00000043582.2, FOXP1, L3MBTL3, ACIN1, CMYA5, ROBO2, LRRIQ1, PLCL2, FMNL2, MTSS1, DCLK1, CCNC, KCNK18, ENSECAT00000047848.1, CHKA, ENSECAT00000049037.2, CCDC22, ENSECAT00000049075.1, ZFC3H1, ATG16L1, ADGRG6, SSUH2, DEFA23, SMPDL3A, WDR47, ENSECAT00000050989.2, FAM91A1, ENSECAT00000051606.1, OSR1, NAA15, ENSECAT000000…
21	eca-miR-543	MORC3, ENSECAT00000003845.3, LAMB4, KLHL4, TRIM21, GABRA5, N4BP2, TMPO, FOXP1, RABGAP1L, LRGUK, TBL1XR1, RAB8B, MGAT4A, MPRIP, EML2, TANC1, DDX41, PRDM2, PNPLA4, ANO6, TRAK1, BCL2L13, ZNFX1, EIF2AK3, TPK1, C1QTNF8, CELF1, LTBP1, SYNPO, STRBP, SMAP1, FBXL5, ZNF641, CD22, DBH, EHBP1, GCK, CHFR, ARID2, ENSECAT00000054465.2, IL36A, CCNJ, CTSZ, ZBTB49, SPECC1, ENSECAT00000057897.2, PXN, RBMS1, TBC1D5,…
22	eca-miR-708	CHRNA6, MPC2, ENSECAT00000000429.3, IKBKE, THEMIS, ENSECAT00000002213.3, ENSECAT00000002706.3, CTLA4, HLA-DMA, PSEN1, EPG5, GPR39, SMO, PHGDH, MYBL2, NGDN, AAK1, SYNJ1, SOWAHC, KIF6, CENPJ, CABIN1, ENSECAT00000007018.3, MGA, NOS1, FAM76B, IQCE, ENSECAT00000042908.2, ENSECAT00000043141.2, CACTIN, NOTCH2, ADAM19, NLRC5, GNLY, ST18, RAB8B, L3MBTL3, ILDR2, L1CAM, PRDM2, PNPLA4, WFS1, GAS8, ENSECAT000…
23	novel-eca-miR-25	CAVIN3, ENSECAT00000000835.3, ENSECAT00000001283.3, MORC3, ENSECAT00000002082.3, ENSECAT00000002706.3, ENSECAT00000005267.3, GPR39, PLPPR4, ADGRL4, GABRA5, MGA, ATP13A3, MCF2, PFKFB3, ALKAL1, NELFA, PAIP2B, ENSECAT00000043141.2, SEL1L3, STX3, ERICH6, ZBTB40, ZNF316, P2RX2, L3MBTL3, TBXA2R, TANC1, RASSF4, KIDINS220, GAS8, FYN, APBA3, TRAK1, GPD2, BCL2L13, IDE, ENSECAT00000046735.2, KLF13, GADL1, M…
24	novel-eca-miR-42	MPC2, ZNF483, JAML, SACS, B2M, EPG5, HAUS3, SHISAL1, LY6D, SYNJ1, MIEF1, ATG9B, ST14, ENSECAT00000006970.3, RNF168, CCDC88A, ENSECAT00000042745.2, PLXNA3, TNS2, APBB2, ATP10A, HM13, SCGB3A2, PCK2, ZBTB40, ENSECAT00000043535.2, COQ2, ENSECAT00000043709.1, ENSECAT00000043814.1, ENSECAT00000043917.2, LRGUK, FADS2, MPRIP, ZNF317, RASGEF1B, NPR3, ENSECAT00000045279.2, IGSF9, RALBP1, MGRN1, GRHL1, CRYB…
25	novel-eca-miR-58	CAVIN3, ENSECAT00000001283.3, WDSUB1, EPG5, ENSECAT00000005267.3, GPR39, ENSECAT00000005620.3, PLPPR4, ADGRL4, GABRA5, MGA, ATP13A3, DNAJC11, MCF2, ENSECAT00000042454.1, PFKFB3, ALKAL1, NELFA, PAIP2B, ZKSCAN3, APBB2, PGS1, SEL1L3, STX3, ZBTB40, ZNF316, P2RX2, L3MBTL3, ACIN1, TBXA2R, RSPRY1, TANC1, RASSF4, CSNK1G2, KIDINS220, C12H11orf24, GAS8, KCNK2, BBS7, APBA3, PIKFYVE, FBXW8, TRAK1, GPD2, BCL2…
26	novel-eca-miR-77	MAP7D2, ENSECAT00000001283.3, USP16, ENSECAT00000002455.3, CALCR, NYAP2, FN1, TBC1D2, ENSECAT00000042745.2, STXBP5, PRICKLE2, XYLT1, NOTCH2, SEL1L3, EPB41L4A, ENSECAT00000043582.2, ENSECAT00000044080.1, KIF13B, ZMYND11, C11H17orf80, ROBO2, ENSECAT00000045157.2, ENSECAT00000045279.2, BBS7, PLCL2, OR7D2, MON2, ENSECAT00000047502.2, ENSECAT00000048238.2, RELCH, TAB3, CDHR3, LTBP1, ENSECAT00000049037…
List of target genes predicted to be regulated by differentially expressed miRNAs identified between III and IIA
No	DEmiRs	Target genes
1	eca-miR-151-5p	ADAM2, JAML, SEC22C, SH3BP5L, EIF2AK4, DMTN, EGLN3, WASHC4, ADGRL4, CCDC88A, DSC2, NUDT7, GSDMC, EMX2, ZC3HAV1, ERICH6, UBN1, ENSECAT00000044100.2, TMCC3, PPP2R2D, ACTN4, PLA2G4E, RUNX2, FER, MASP1, CCL24, IL1RN, FZR1, ENSECAT00000052471.2, IFT27, UBE2H, GPR156, SNX20, SLC15A3, FCRL4, TM4SF1, ERICH3, SLC25A37, KCNC3, ATG2B, NAV2, ANKS6, SPSB4, SUN2, C15H2orf73, ENSECAT00000064095.2, ENSECAT000000…
2	novel-eca-miR-25	CAVIN3, ENSECAT00000000835.3, ENSECAT00000001283.3, ENSECAT00000002082.3, ADGRL4, GABRA5, PFKFB3, NELFA, PAIP2B, SEL1L3, STX3, ERICH6, ZBTB40, ZNF316, TBXA2R, RASSF4, KIDINS220, GAS8, APBA3, TRAK1, IDE, KLF13, GADL1, MON2, METTL26, RNH1, TAFA2, TSPOAP1, EVL, FCER2, LPGAT1, YTHDF1, SHOX, CACNA1G, LPCAT1, PPP1R12B, SNX32, IGFBP2, SLC39A14, MYO9B, PPFIBP2, ENSECAT00000052872.1, CEMIP2, MBD1, FGFRL1,…
3	novel-eca-miR-42	MPC2, ZNF483, JAML, HAUS3, SHISAL1, LY6D, SYNJ1, MIEF1, ATG9B, ST14, RNF168, CCDC88A, PLXNA3, TNS2, SCGB3A2, ZBTB40, ENSECAT00000043535.2, ENSECAT00000043709.1, ENSECAT00000043814.1, LRGUK, FADS2, ZNF317, NPR3, RALBP1, MGRN1, GRHL1, ACTN4, DAAM2, FMNL2, VWA8, KLF13, SLC2A1, TPK1, PLA2G4E, RUNX2, DTNBP1, MALSU1, DPYSL5, RBMX, DOCK8, AHI1, PITX2, SSUH2, D2HGDH, ATAD3A, PUDP, DBH, EHBP1, PPFIBP2, UL…
List of target genes predicted to be regulated by differentially expressed miRNAs identified between III and IIB
No	DEmiRs	Target genes
1	eca-miR-145	LUZP1, ENSECAT00000001283.3, GPR12, MRO, POMK, TRIM10, SLC5A7, ENSECAT00000006926.2, CD2BP2, LIPK, TC2N, SCARA5, HSPG2, FSCN1, ATP6V1H, DHX35, ENSECAT00000043464.2, CRKL, R3HDM2, ARHGEF7, GNB1, ATM, ZBTB40, ROBO2, HAP1, CAMK1D, RUNDC1, MICAL3, OPN3, GTPBP6, CBX8, ENSECAT00000046579.2, SLC22A3, ZNFX1, MRTFB, SGPL1, SUB1, DTNBP1, CEP290, ENSECAT00000048812.2, CPEB4, AFG3L2, ENSECAT00000049029.2, WD…
2	eca-miR-205	SACS, LUZP1, RHOJ, RPN1, YWHAQ, ENSECAT00000005267.3, PLPPR4, NMRK1, CHST8, CYP2B6, TBC1D2, NOTCH2, EPB41L4A, KLHL18, TNS3, FAM102B, XPR1, STAU1, ROBO2, CLCN7, MICAL3, SIDT2, DDHD2, ENSECAT00000047402.2, ENSECAT00000047502.2, ENSECAT00000048497.2, SS18, ENSECAT00000049029.2, PRTFDC1, ENSECAT00000052190.1, PPFIBP2, ENSECAT00000052766.1, EPHA8, CDC42BPB, ARID2, SYVN1, CADM3, KIAA0930, TNIP1, HMGCR,…
3	eca-miR-34b-3p	NGDN, EPB41L4A, PMS2, ATM, ENSECAT00000047502.2, PRKCZ, SH3KBP1, DPYSL3, TNIP1, MON1B, ELF2, PLA2G6, SUMF1, PEX26, RIOK1, PPIP5K1, PLA2G7, ENSECAT00000059898.1, PMM2, SRD5A1, CREM, CNP, DMTN, ENSECAT00000070130.1, FOXO4, WDR59, OR7G44, HTR6, ENSECAT00000005327.2, RALGPS2, DSPP, RPL7A, FOXJ3, ANP32E, MPDZ, PPM1H, PGM2, ARMC5, ZNF891, GUCY2D, DLG1, ENSECAT00000013265.3, ENSECAT00000015628.3, ENSECA…
4	eca-miR-370	ENSECAT00000002455.3, CA14, FLYWCH1, HPS1, KLHL4, PLPPR4, PLXNA2, SOWAHC, ASAH2, TSC22D4, SEC16A, TC2N, PRDM1, ENSECAT00000040504.1, PFKFB3, TBC1D2, ENSECAT00000042618.1, ENSECAT00000043464.2, SYNGAP1, FAM167A, WFS1, ILDR2, SNX6, R3HDM2, TESMIN, PRDM2, STRBP, ROBO2, ENSECAT00000045114.1, GAS8, ENSECAT00000045157.2, DNMBP, ATG5, FBXW8, ATG16L1, GRK5, GPD2, FAM83B, IL21, SSH1, TFAP2A, ZNFX1, MRTFB,…
5	eca-miR-615-3p	FAM124A, CACNB1, IRS2, INPP4A, EIF4G1, NETO2, PRAME, WDR90, ENSECAT00000043553.2, UBN1, ILDR2, GHITM, GRHL1, GPA33, TMEM176B, C16H3orf20, DES, YTHDF1, OSGIN1, ENSECAT00000048642.2, RUNX1, TP63, LPCAT1, CYP11B2, IGSF9B, PFKP, EIF3H, EIF4A3, APCDD1L, PTPRT, ZBTB7A, PAXIP1, NFIC, ST13, ENSECAT00000059260.2, SMARCD2, RDH11, SAMD11, PMM2, OSTM1, PSD3, RAB31, SLC24A3, ENSECAT00000070002.1, ENSECAT00000…
6	eca-miR-9055	GOT1, TCL1A, USP16, RFX7, FLYWCH1, HPS1, RPN1, NYAP2, SHISAL1, ADAMTS5, STPG1, PMP2, DYTN, SEC16A, ENSECAT00000040504.1, ENSECAT00000042679.1, MDM2, TNS2, PRICKLE2, FSCN1, DMRTA2, ENSECAT00000043464.2, KLHL18, NCLN, RNF20, RERE, BAIAP2, EMX2, RASSF4, PPP1R9A, KCTD10, ROBO2, FCRLB, ENSECAT00000045157.2, DPY19L4, ANO4, ASIC2, TRIP6, PIKFYVE, TBC1D9B, BCL2L13, SSH1, OR7D2, MON2, RBFOX2, SGPL1, GTPBP…
7	novel-eca-miR-58	CAVIN3, ENSECAT00000001283.3, WDSUB1, EPG5, ENSECAT00000005267.3, ENSECAT00000005620.3, PLPPR4, ADGRL4, GABRA5, DNAJC11, ENSECAT00000042454.1, PFKFB3, NELFA, PAIP2B, PRAME, ZKSCAN3, APBB2, HSPG2, SEL1L3, STX3, ZNF316, ACIN1, TBXA2R, RSPRY1, RASSF4, CSNK1G2, KIDINS220, ZBTB40, C12H11orf24, GAS8, KCNK2, BBS7, PIKFYVE, FBXW8, TRAK1, GPD2, BCL2L13, IDE, GADL1, MON2, GTPBP1, B3GNTL1, ENSECAT0000004740…
8	novel-eca-miR-77	ENSECAT00000001283.3, USP16, ENSECAT00000002455.3, CALCR, NYAP2, TBC1D2, STXBP5, PRICKLE2, NOTCH2, SEL1L3, EPB41L4A, RNF20, KIF13B, ZMYND11, C11H17orf80, ROBO2, ENSECAT00000045157.2, ENSECAT00000045279.2, BBS7, OR7D2, MON2, ENSECAT00000047502.2, ENSECAT00000048238.2, RELCH, CDHR3, LTBP1, SERPINB1, ARL6IP5, TRIM37, SUDS3, WDR47, F8, CAST, SOAT1, METTL21A, WSB2, PPFIBP2, OSBPL10, ENSECAT00000054802…
