# Supplementary material for: The potential role of miRNAs and regulation of their expression in the development of mare endometrial fibrosis
Source: Sci Rep. 2023 Sep 24;13:15938. doi: 10.1038/s41598-023-42149-3 (PMC10518347; doi:10.1038/s41598-023-42149-3)
Supplement: Supplementary file 9 — Supplementary Information 8. [file 41598_2023_42149_MOESM9_ESM.xlsx]

## Sheet: IIA vs I
No.	KEGG ID	Description	P-adjusted	Number of DEGs enriched to particular KEGG	List of miRNAs binding targets genes	List of DEGs enriched to the particular KEGG
1	ecb00562	Inositol phosphate metabolism	0.0476900197497908	11	novel-eca-miR-42	SYNJ1, ITPKC, PLCB4, MTM1, PLCH1, ITPKA, PLCB1, PIKFYVE, IMPA1, MTMR4, MTMR14
2	ecb04151	PI3K-Akt signaling pathway	0.0400049522629972	31	novel-eca-miR-42	CREB3, SOS2, LAMB3, ITGA10, LPAR2, PRLR, MYB, VWF, COL9A2, TNN, CSF3R, PCK2, PCK1, IL2RB, TNC, COL6A2, ITGA2B, COL6A3, TSC2, LAMA2, LAMC1, ERBB3, PTK2, IFN, ALPHA2, IFNA1, ITGA6
3	ecb04510	Focal adhesion	0.0103935501835758	24	novel-eca-miR-42	MYLK4, PARVA, SOS2, LAMB3, ITGA10, VWF, COL9A2, TNN, TNC, PAK1, ACTG1, COL6A2, ITGA2B, COL6A3, ROCK1, ACTN4, LAMA2, LAMC1, CRKL, PTK2, SRC, PARVB, ITGA6
4	ecb04512	ECM-receptor interaction	0.0141592907690088	14	novel-eca-miR-42	LAMB3, ITGA10, DAG1, VWF, COL9A2, TNN, TNC, COL6A2, ITGA2B, COL6A3, LAMA2, LAMC1, SV2B, ITGA6
5	ecb04622	RIG-I-like receptor signaling pathway	0.0231792637044546	12	novel-eca-miR-42	MAPK11, TRAF2, TKFC, IFNK, TRAF6, IFN, ALPHA2, IFNA1, TRAF3
6	ecb04810	Regulation of actin cytoskeleton	0.0400049522629972	22	novel-eca-miR-42	FGD1, MYLK4, SOS2, IQGAP2, ITGA10, LPAR2, LIMK1, MSN, FGD3, PAK1, ACTG1, ITGA2B, ROCK1, PIKFYVE, ACTN4, ARHGEF12, CRKL, PTK2, SRC, ITGA6
7	ecb05165	Human papillomavirus infection	0.0231792637044546	32	novel-eca-miR-42	CREB3, SOS2, LAMB3, ITGA10, VWF, COL9A2, TNN, ATP6V1E2, ATP6V0D1, PARD3, TNC, COL6A2, ITGA2B, COL6A3, TSC2, LAMA2, LAMC1, UBR4, AXIN1, PTK2, IFN, ALPHA2, PARD6A, IFNA1, TRAF3, ITGA6

## Sheet: IIB vs I
No,	KEGG ID	Description	P-adjusted	Number of DEGs enriched to particular KEGG	List of miRNAs binding targets genes	List of DEGs enriched to the particular KEGG
1	ecb00052	Galactose metabolism	0.00729683716243145	22	eca-miR-15a, eca-miR-205, eca-miR-708, eca-miR-214, eca-miR-135a, eca-miR-29c, eca-miR-197, eca-miR-34c, eca-miR-34a, eca-miR-29b, eca-miR-450a, eca-miR-34b-5p, eca-miR-146b-5p, eca-miR-615-3p, eca-miR-1	G6PC1, PGM2, B4GALT1, GLB1, AKR1B1, GAA, HK3, UGP2, LCT, GALK1, SI, B4GALT2, G6PC3, PGM1, GANC, GALE, HK1, PFKM, GALM, PFKP, LALBA
2	ecb00500	Starch and sucrose metabolism	0.0178961269810539	24	eca-miR-15a, eca-miR-214, eca-miR-205, eca-miR-409-3p, eca-miR-34b-5p, eca-miR-29c, eca-miR-197, eca-miR-34c, eca-miR-146b-5p, eca-miR-1, eca-miR-450a	G6PC1, GYG2, ENPP3, PGM2, AGL, PYGL, TREH, GBA3, GBE1, GAA, HK3, UGP2, PGM2L1, GYS1, SI, PYGB, GYG1, PYGM, G6PC3, PGM1, GANC, HK1
3	ecb00512	Mucin type O-glycan biosynthesis	0.0392790611039326	23	eca-miR-205, eca-miR-15a, eca-miR-409-3p, eca-miR-708, eca-miR-503, eca-miR-34b-3p, eca-miR-370, eca-miR-214, eca-miR-34b-5p, eca-miR-146b-5p, eca-miR-135a, eca-miR-34a	C1GALT1C1, GCNT3, GALNT3, GALNT9, ST6GALNAC1, GALNT7, GALNT5, GALNT17, ST6GALNAC2, B3GNT3, ST6GALNAC4, B3GNT6, GALNT18, GCNT1, ST3GAL1, GALNT1, ST3GAL2, GALNT13, GALNT6, GALNT15, GALNT10, ST6GALNAC3
4	ecb00562	Inositol phosphate metabolism	0.00289936160728884	51	eca-miR-34a, eca-miR-3958, novel-eca-miR-77, eca-miR-135a, eca-miR-29b, eca-miR-708, eca-miR-214, eca-miR-197, eca-miR-146b-5p, eca-miR-15a, eca-miR-205, eca-miR-34b-3p, eca-miR-34c, novel-eca-miR-58, eca-miR-29c, eca-miR-370, eca-miR-450a, novel-eca-miR-25	PLCG2, INPP4A, SYNJ1, ITPKC, PIK3CD, IPMK, MTMR1, PIP4K2A, PI4K2B, PIP5K1A, INPP4B, PIK3C3, OCRL, CDIPT, SYNJ2, PLCB4, ITPKB, INPP5F, PIK3C2A, FIG4, INPPL1, PTEN, PLCH1, IMPA2, MTMR2, MTMR3, PIK3CG, PIP5K1B, INPP5B, MIOX, PLCD3, MTMR14, PLCB1, PIKFYVE, PIP5KL1, PLCE1, PI4KA, PLCD1, INPP1, PI4KB, MTMR4, PIP5K1C, INPP5A, PLCH2, MTM1, PLCB2, INPP5J
5	ecb00564	Glycerophospholipid metabolism	0.0214104119973199	58	eca-miR-615-3p, eca-miR-34a, eca-miR-29b, eca-miR-135a, eca-miR-708, eca-miR-15a, eca-miR-214, eca-miR-146b-5p, eca-miR-370, eca-miR-190a, eca-miR-409-3p, eca-miR-34c, eca-miR-34b-5p, eca-miR-197, eca-miR-1, novel-eca-miR-25	ACHE, PLA2G5, PLA2G4D, CEPT1, LYPLA2, AGPAT2, LPIN1, CDIPT, CDS2, DGKA, PLA2G4F, PNPLA6, PLD3, GPAT2, PLD2, MBOAT7, LYPLA1, DGKD, PCYT1A, PNPLA7, GPD2, ETNPPL, PLB1, DGKG, PLA2G2F, PLA2G4B, PLA2G6, LPCAT1, CHAT, PTDSS2, DGKQ, LCAT, PISD, LPCAT4, PLPP1, GPCPD1, LPCAT3, PLPP4, CRLS1, GPAT3, PLA2G3, ADPRM, PLD1, CHKA, LPIN3, DGKZ, GPAM, CDS1, PLA2G4E, GPD1, LPGAT1, AGPAT4, AGPAT1, DGKH, LCLAT1, PLPP2
6	ecb00600	Sphingolipid metabolism	0.0468965835785274	34	eca-miR-34b-5p, eca-miR-34a, eca-miR-370, novel-eca-miR-77, eca-miR-34c, eca-miR-214, eca-miR-197, eca-miR-15a, eca-miR-503, eca-miR-708, eca-miR-3958, eca-miR-135a, eca-miR-543, novel-eca-miR-25, eca-miR-29b, eca-miR-615-3p	SMPD3, CERS4, GBA2, CERK, NEU3, ASAH2, SPHK2, CERS5, GALC, GLB1, SMPD1, SMPD2, ACER2, CERS2, GAL3ST1, NEU1, CERS6, SPTLC1, SGMS2, SGPP2, PLPP1, DEGS2, SPHK1, ACER3, CERS3, NEU2, ASAH1, SGPL1, B4GALNT1, SGMS1, PLPP2
7	ecb02010	ABC transporters	0.0192247014610518	35	eca-miR-34b-5p, eca-miR-214, eca-miR-34a, eca-miR-146b-5p, eca-miR-370, eca-miR-15a, eca-miR-1, eca-miR-135a, eca-miR-708, eca-miR-197, eca-miR-205, eca-miR-34c	ABCA10, ABCD4, ABCB7, ABCC3, ABCC10, ABCG4, ABCC1, ABCA5, ABCA12, ABCC6, ABCB8, ABCA1, ABCG5, ABCB5, ABCB9, ABCA3, ABCA4, ABCB11, ABCB6, ABCB1, ABCG1, ABCC2, ABCC11, ABCD1, ABCG8, ABCC12, ABCG2, DEFB1
8	ecb03320	PPAR signaling pathway	0.0468965835785274	45	eca-miR-34a, eca-miR-409-3p, eca-miR-146b-5p, eca-miR-214, eca-miR-543, eca-miR-197, eca-miR-708, eca-miR-15a, eca-miR-503, eca-miR-450a, eca-miR-29b, novel-eca-miR-77, eca-miR-34b-5p, eca-miR-370, eca-miR-135a, eca-miR-205, eca-miR-34c	HMGCS2, ADIPOQ, PPARG, CYP8B1, SLC27A6, ME3, HMGCS1, ACOX3, FABP5, ACSBG1, ACSL3, SLC27A4, OLR1, ACOX2, CYP7A1, PLIN1, CD36, SLC27A1, ACSL4, CPT1A, ACSBG2, SCP2, DBI, SORBS1, RXRA, CYP27A1, CPT2, ACSL5, RXRB, ACOX1, EHHADH, MMP1, RXRG, SLC27A2, PLIN2, FADS2, FABP7, APOC3, ACADL, PPARA, PLIN4, CPT1B
9	ecb04010	MAPK signaling pathway	4.91999962783204e-6	181	eca-miR-205, eca-miR-197, eca-miR-34b-5p, eca-miR-3958, eca-miR-1, eca-miR-15a, eca-miR-29c, eca-miR-190a, eca-miR-29b, eca-miR-214, eca-miR-34a, eca-miR-503, eca-miR-135a, eca-miR-370, eca-miR-34c, eca-miR-34b-3p, eca-miR-409-3p, eca-miR-543, eca-miR-146b-5p, eca-miR-708, eca-miR-615-3p, novel-eca-miR-58, novel-eca-miR-77, novel-eca-miR-25	CACNB1, MYD88, CSF1R, CACNA2D2, IKBKB, IL1RAP, EFNA4, MAPK11, TAOK1, CACNG4, PLA2G4D, DUSP2, EREG, MAP4K2, PRKCA, ELK1, NTF4, AKT2, EPHA2, MAP4K4, CACNG1, SRF, MAP3K3, ANGPT4, NF1, NTRK1, IRAK1, MAP2K2, DUSP1, INSR, PPP3CC, MAPKAPK5, DUSP10, CACNA1I, NLK, RASGRP1, STK3, MAPK1, CACNA2D1, MAP3K12, MAP3K7, EGF, FLNA, TGFB1, FLNC, HGF, DUSP3, PTPN5, RPS6KA3, NTRK2, CACNB3, CACNA1B, PLA2G4F, CACNG7, C…
10	ecb04015	Rap1 signaling pathway	0.0468965835785274	122	eca-miR-214, eca-miR-34b-5p, eca-miR-15a, eca-miR-29c, eca-miR-197, eca-miR-135a, eca-miR-503, novel-eca-miR-77, eca-miR-29b, eca-miR-1, eca-miR-205, eca-miR-370, eca-miR-146b-5p, eca-miR-708, eca-miR-34c, eca-miR-34a, eca-miR-190a, eca-miR-409-3p, eca-miR-543	RAPGEF5, F2RL3, CSF1R, F2R, EFNA4, MAPK11, RAPGEF3, PIK3CD, PRKCA, PARD6G, SIPA1L2, AKT2, EPHA2, PRKD3, LPAR2, THBS1, ANGPT4, ITGAL, MAP2K2, INSR, ADCY5, MAPK1, EGF, HGF, EVL, SIPA1, PLCB4, MAGI3, KIT, ADCY4, DRD2, FGF10, RALB, BCAR1, PRKCZ, FGFR2, VAV1, ARAP3, FGFR1, VAV2, RAP1A, ADCY2, FYB1, MAGI1, FLT4, PARD3, CRKL, MAPK12, NGFR, TLN1, ITGAM, PDGFB, PRKCB, ACTG1, CDC42, KRAS, PDGFC, RAPGEF6, P…
11	ecb04020	Calcium signaling pathway	0.00233285445867486	139	novel-eca-miR-25, eca-miR-615-3p, eca-miR-34c, eca-miR-34a, eca-miR-214, eca-miR-15a, eca-miR-708, novel-eca-miR-77, eca-miR-34b-5p, eca-miR-503, eca-miR-1, eca-miR-370, eca-miR-146b-5p, eca-miR-3958, eca-miR-29c, eca-miR-29b, eca-miR-197, eca-miR-135a, eca-miR-205, eca-miR-34b-3p, eca-miR-450a, eca-miR-409-3p, eca-miR-543	VDAC3, CAMK2G, CHRM5, PLCG2, CXCR4, F2R, LTB4R, HRH1, ADRA1D, HTR6, CHRM1, BDKRB1, MCU, GNAL, PHKA2, CYSLTR1, ITPKC, SPHK2, PRKCA, ATP2A2, MYLK, SLC8A2, MYLK3, DRD5, RYR2, ITPR2, NTRK1, NOS1, PPP3CC, CACNA1I, PTGFR, SLC25A31, MCOLN2, EGF, ORAI2, HGF, NTRK2, CACNA1B, VDAC1, TACR3, NTRK3, CACNA1E, PLCB4, HTR4, ATP2A3, ADCY4, ATP2A1, PTGER3, FGF10, ITPKB, CAMK1G, FGFR2, GNA15, GRPR, RYR3, RYR1, FGFR…
12	ecb04070	Phosphatidylinositol signaling system	0.0015347419670049	65	eca-miR-34a, eca-miR-3958, novel-eca-miR-77, eca-miR-135a, eca-miR-503, eca-miR-29b, eca-miR-708, eca-miR-214, eca-miR-197, eca-miR-146b-5p, eca-miR-34b-5p, eca-miR-15a, eca-miR-205, eca-miR-34b-3p, eca-miR-34c, eca-miR-409-3p, eca-miR-370, eca-miR-450a	PLCG2, INPP4A, SYNJ1, ITPKC, PIK3CD, PRKCA, IPMK, MTMR1, PIP4K2A, PI4K2B, PIP5K1A, ITPR2, INPP4B, PIP4P1, PIK3C3, OCRL, PIP4P2, CDIPT, CDS2, DGKA, SYNJ2, PLCB4, ITPKB, INPP5F, PIK3C2A, IP6K1, INPPL1, PTEN, PPIP5K2, PPIP5K1, DGKD, IMPA2, PRKCB, MTMR2, MTMR3, DGKG, PIP5K1B, PIK3R1, INPP5B, PLCD3, MTMR14, PLCB1, CALML4, PIKFYVE, ITPR1, DGKQ, PLCE1, PI4KA, PLCD1, INPP1, PI4KB, MTMR4, PIP5K1C, INPP5A,…
13	ecb04072	Phospholipase D signaling pathway	0.00289936160728884	97	eca-miR-34a, eca-miR-15a, eca-miR-29b, eca-miR-197, eca-miR-34b-5p, eca-miR-135a, eca-miR-503, eca-miR-214, eca-miR-1, eca-miR-370, eca-miR-3958, novel-eca-miR-25, eca-miR-29c, eca-miR-205, eca-miR-708, eca-miR-146b-5p, eca-miR-409-3p, eca-miR-34c, eca-miR-543	PLCG2, F2R, LPAR6, SHC1, PLA2G4D, RAPGEF3, SPHK2, PIK3CD, PRKCA, GAB1, FCER1A, PIP5K1A, FYN, AKT2, LPAR2, GRM2, SHC2, MAP2K2, INSR, TSC1, ADCY5, PTGFR, DNM3, MAPK1, AGPAT2, EGF, DGKA, PLA2G4F, PLCB4, KIT, ADCY4, SOS1, RALB, SHC4, PLD2, CXCL8, AGT, GRM7, ADCY2, MTOR, PIK3R6, DGKD, PDGFB, KRAS, PDGFC, PIK3CG, GNA12, DGKG, PIP5K1B, PIK3R1, PLA2G4B, PLCB1, TSC2, DGKQ, AVPR2, PLPP1, LPAR5, SPHK1, GRM1…
14	ecb04142	Lysosome	0.0024300176903319	83	eca-miR-34a, novel-eca-miR-25, eca-miR-146b-5p, eca-miR-1, eca-miR-214, eca-miR-29c, eca-miR-370, eca-miR-135a, eca-miR-197, eca-miR-34b-5p, eca-miR-205, eca-miR-15a, eca-miR-503, eca-miR-543, eca-miR-409-3p, novel-eca-miR-77, eca-miR-708, eca-miR-3958, eca-miR-29b, eca-miR-34b-3p, eca-miR-34c	CD68, SGSH, CTSA, SPAM1, WDR7, MFSD8, CTSL, AP3M1, LAMP3, TPP1, GALC, LGMN, TCIRG1, ENTPD4, AP1S2, ACP5, GLB1, SMPD1, ABCB9, AP1S3, GGA1, ATP6AP1, AP3D1, AP1G2, GAA, SLC17A5, LAPTM4A, SLC11A1, MCOLN1, ATP6V0A4, CLN3, HYAL3, CTSK, NEU1, HGSNAT, AP1B1, CLTC, IDUA, CTSO, AP3B2, GGA2, SUMF1, DNASE2B, ARSB, IGF2R, CTSW, MANBA, NPC1, AP4B1, CTSF, MAN2B1, ARSG, AP3B1, GNS, DMXL1, AP3S2, ATP6V1H, ATP6V0A…
15	ecb04144	Endocytosis	0.0131682031940705	144	eca-miR-450c, eca-miR-214, eca-miR-15a, eca-miR-3958, eca-miR-34a, eca-miR-1, eca-miR-205, eca-miR-135a, eca-miR-146b-5p, novel-eca-miR-77, eca-miR-197, eca-miR-370, eca-miR-34b-5p, eca-miR-34c, novel-eca-miR-25, novel-eca-miR-58, eca-miR-29b, eca-miR-503, eca-miR-409-3p, eca-miR-615-3p, eca-miR-543, eca-miR-708, eca-miR-29c	AP2M1, RAB11B, RAB35, KIF5B, CXCR4, STAMBP, CBL, GRK2, SH3GLB2, AMPH, VTA1, PML, RAB11FIP4, RAB11FIP5, EEA1, BIN1, SNX2, ZFYVE9, KIF5A, ACAP3, ZFYVE27, ARF3, PARD6G, PIP5K1A, GIT2, SNX4, VPS37D, ACTR2, MHCB3, GIT1, AP2B1, NEDD4, SH3GL2, DNM3, HGS, RUFY2, ARPC2, EHD3, SPART, RAB7A, SNX6, CHMP6, PSD2, HSPA8, IQSEC3, ZFYVE16, VPS45, CBLB, ACAP1, AGAP1, PRKCZ, FGFR2, PLD2, AP2A2, TGFBR2, ARAP3, WASL,…
16	ecb04150	mTOR signaling pathway	0.00520045822634093	92	eca-miR-1, eca-miR-135a, eca-miR-15a, eca-miR-214, eca-miR-34b-5p, eca-miR-503, eca-miR-34a, eca-miR-34c, eca-miR-146b-5p, eca-miR-370, eca-miR-205, eca-miR-29b, novel-eca-miR-58, eca-miR-197, eca-miR-450a, eca-miR-29c, eca-miR-543, eca-miR-708, novel-eca-miR-25	RICTOR, FZD1, FZD10, CAB39L, SESN2, IKBKB, FZD8, WNT2B, IRS1, PIK3CD, PRKCA, MLST8, AKT2, WNT5A, WNT1, LAMTOR2, WNT7A, SLC7A5, MAP2K2, SLC3A2, INSR, TSC1, CLIP1, FNIP2, MAPK1, ATP6V1C2, LPIN1, RPS6KA3, WDR24, WNT6, WNT7B, LRP5, TTI1, SOS1, SLC38A9, FZD6, WNT8A, STK11, DEPDC5, CAB39, RRAGD, RPS6, TNFRSF1A, WNT5B, MTOR, PTEN, FNIP1, RPS6KA1, FZD2, NPRL3, RPTOR, STRADB, PRKCB, WNT4, KRAS, RPS6KA6, P…
17	ecb04151	PI3K-Akt signaling pathway	0.0024300176903319	193	eca-miR-15a, eca-miR-34a, eca-miR-135a, eca-miR-370, eca-miR-34b-5p, eca-miR-214, eca-miR-29b, eca-miR-205, eca-miR-146b-5p, eca-miR-1, eca-miR-503, eca-miR-29c, eca-miR-197, eca-miR-34c, eca-miR-190a, eca-miR-409-3p, eca-miR-450a, novel-eca-miR-58, eca-miR-34b-3p, eca-miR-708, eca-miR-543, eca-miR-615-3p, eca-miR-3958	G6PC1, LAMC3, COL4A5, COMP, CSF1R, GHR, F2R, LPAR6, YWHAQ, IKBKB, LAMB4, CHRM1, EFNA4, ITGA6, FN1, IRS1, EREG, PIK3CD, CREB3L2, PRKCA, ITGA9, LAMB3, GNB4, NTF4, MLST8, CSF3, HSP90AB1, AKT2, EPHA2, ITGA10, GH1, LPAR2, LAMB1, THBS1, ANGPT4, NTRK1, PRLR, MAP2K2, INSR, TSC1, MAPK1, EPO, ITGA4, ITGB4, VWF, EGF, ITGA3, COL4A4, HGF, NTRK2, COL9A1, PPP2R1B, GNB3, CCND2, KIT, CSF3R, PIK3AP1, ITGB7, ITGA8,…
18	ecb04152	AMPK signaling pathway	0.0024300176903319	74	eca-miR-15a, eca-miR-214, eca-miR-1, eca-miR-409-3p, eca-miR-615-3p, eca-miR-146b-5p, eca-miR-29b, eca-miR-135a, eca-miR-34b-5p, eca-miR-34a, eca-miR-205, eca-miR-190a, eca-miR-29c, eca-miR-370, eca-miR-450a, eca-miR-197, eca-miR-34c	G6PC1, RAB11B, CAB39L, ADIPOQ, IRS2, PPARG, PRKAG3, IRS1, PIK3CD, CREB3L2, SLC2A4, AKT2, INSR, TSC1, PFKFB2, MAP3K7, IRS4, RAB14, PRKAB1, RAB2A, PPP2R1B, CAMKK2, PFKFB3, ACACA, PPP2R2C, LEPR, PPP2R3A, STK11, CREB3L3, FASN, CD36, CAB39, MTOR, ACACB, CPT1A, CREB3L4, PFKFB4, RPTOR, STRADB, PPP2R1A, PPP2R2A, CCNA1, PPP2R5C, CREB5, PIK3R1, SREBF1, HMGCR, IGF1R, GYS1, TSC2, TBC1D1, MLYCD, EEF2K, CRTC2,…
19	ecb04261	Adrenergic signaling in cardiomyocytes	0.011860713516826	84	eca-miR-615-3p, eca-miR-205, eca-miR-3958, eca-miR-214, eca-miR-29c, eca-miR-15a, eca-miR-197, eca-miR-503, eca-miR-1, eca-miR-370, eca-miR-29b, eca-miR-34b-3p, eca-miR-34a, eca-miR-190a, eca-miR-409-3p, eca-miR-543, eca-miR-450a, eca-miR-146b-5p, eca-miR-34c, eca-miR-135a, eca-miR-708, eca-miR-34b-5p	CAMK2G, CACNB1, CACNA2D2, ADRA1D, MAPK11, CACNG4, RAPGEF3, PPP1R1A, CREB3L2, PRKCA, ATP2A2, SLC8A2, AKT2, CACNG1, RYR2, ADCY5, PPP1CA, MAPK1, CACNA2D1, TPM3, CREM, CACNB3, PPP2R1B, CACNG7, ACTC1, PLCB4, ATP2A3, ADCY4, ATP2A1, ATP1B4, TPM2, CACNB2, PPP2R2C, CACNA2D3, PPP2R3A, CREB3L3, AGT, CACNG3, ADCY2, PRKACA, PIK3R6, CACNA1D, CREB3L4, MAPK12, CACNG2, PPP2R1A, PPP2R2A, PPP2R5C, CREB5, PIK3CG, AT…
20	ecb04310	Wnt signaling pathway	0.00346119656085139	97	eca-miR-135a, eca-miR-615-3p, eca-miR-15a, eca-miR-34a, eca-miR-205, eca-miR-146b-5p, eca-miR-214, eca-miR-503, eca-miR-370, eca-miR-34c, eca-miR-543, eca-miR-708, eca-miR-1, eca-miR-29b, eca-miR-409-3p, novel-eca-miR-25, eca-miR-29c, eca-miR-197, eca-miR-34b-5p	FZD1, CAMK2G, FZD10, RSPO4, PSEN1, SKP1, CSNK1A1, GPC4, FZD8, WNT2B, TLE3, PRKCA, TCF7, VANGL1, RYK, WNT5A, WNT1, CTNND2, WNT7A, PRICKLE3, DAAM1, DAAM2, EP300, PPP3CC, NLK, ROCK2, MAP3K7, ZNRF3, LGR5, LGR6, CCND2, WNT6, PLCB4, SOST, WNT7B, LGR4, LRP5, NFATC3, CSNK2A2, FZD6, WNT8A, CER1, WNT5B, NKD2, SFRP2, PRKACA, FZD2, RNF43, SMAD4, AXIN2, PRKCB, PRICKLE2, WNT4, PRICKLE1, NFATC2, CCDC88C, RSPO3,…
21	ecb04340	Hedgehog signaling pathway	0.00462251663473682	37	eca-miR-34a, eca-miR-29b, eca-miR-146b-5p, eca-miR-205, eca-miR-1, eca-miR-450a, eca-miR-503, eca-miR-214, eca-miR-15a, eca-miR-708, eca-miR-409-3p, eca-miR-34b-3p, eca-miR-197, novel-eca-miR-58, eca-miR-34b-5p	PTCH1, PTCH2, CSNK1A1, GRK2, LRP2, SMO, EVC, CSNK1D, SCUBE2, DHH, MGRN1, GLI1, CCND2, HHAT, DISP1, CDON, PRKACA, SMURF1, ARRB1, KIF7, MEGF8, CSNK1G3, BCL2, EVC2, HHIP, EFCAB7, CCND1, ARRB2, GLI3, IQCE, CSNK1G2, BTRC, GLI2, BOC, KIF3A
22	ecb04360	Axon guidance	2.2655709664449e-4	112	eca-miR-34a, eca-miR-214, eca-miR-15a, eca-miR-146b-5p, eca-miR-615-3p, eca-miR-409-3p, eca-miR-370, eca-miR-197, eca-miR-135a, eca-miR-503, eca-miR-34b-3p, novel-eca-miR-77, novel-eca-miR-25, eca-miR-3958, eca-miR-34c, eca-miR-543, eca-miR-205, eca-miR-34b-5p, eca-miR-1, eca-miR-29b, eca-miR-450a	PLXNA1, SEMA7A, RGS3, PTCH1, CFL2, CAMK2G, PLXNB3, EPHA5, LRRC4, PLCG2, CXCR4, PLXNA2, EFNA4, SMO, L1CAM, SEMA6A, PIK3CD, PRKCA, UNC5A, SSH3, PARD6G, SEMA3F, EPHB6, SEMA4A, RYK, FYN, NTNG2, EPHA2, WNT5A, SEMA5B, DPYSL2, PPP3CC, SEMA4D, SRGAP3, ROCK2, MAPK1, EPHB3, ROBO2, SRGAP1, EPHB2, UNC5D, EFNB2, SEMA3D, LIMK1, SLIT1, EPHB1, SEMA3B, NFATC3, EPHA4, ROBO3, SRGAP2, PRKCZ, SSH2, ABL1, PLXNB1, PTK2…
23	ecb04390	Hippo signaling pathway	5.3644154943581e-4	97	eca-miR-214, eca-miR-135a, eca-miR-15a, eca-miR-370, eca-miR-205, novel-eca-miR-77, eca-miR-34c, eca-miR-34a, eca-miR-409-3p, eca-miR-1, eca-miR-503, eca-miR-197, eca-miR-190a, eca-miR-450a, eca-miR-34b-5p, eca-miR-146b-5p, eca-miR-29b, eca-miR-29c, novel-eca-miR-25, eca-miR-708, eca-miR-615-3p	LATS1, FZD1, FZD10, TP73, YWHAQ, FZD8, WNT2B, TP53BP2, TCF7, PARD6G, YAP1, WNT5A, WNT1, WNT7A, LLGL2, AJUBA, SNAI2, CSNK1D, FRMD1, PPP1CA, STK3, CRB1, TGFB1, TEAD4, PPP2R1B, DLG1, CCND2, WNT6, DLG2, WNT7B, PATJ, SCRIB, PPP2R2C, WWC1, YWHAH, FZD6, WNT8A, PRKCZ, TGFB3, TGFBR2, WNT5B, NKD2, DLG3, PARD3, FZD2, BMP4, SMAD4, AXIN2, LLGL1, TEAD2, ACTG1, PPP2R1A, WNT4, GDF5, PPP2R2A, SERPINE1, SMAD7, BMP…
24	ecb04510	Focal adhesion	1.0174658722539e-4	124	eca-miR-34a, eca-miR-135a, eca-miR-370, eca-miR-146b-5p, eca-miR-205, eca-miR-1, eca-miR-503, eca-miR-15a, eca-miR-29c, eca-miR-197, eca-miR-708, eca-miR-214, eca-miR-543, eca-miR-34c, eca-miR-190a, eca-miR-409-3p, eca-miR-3958, eca-miR-34b-5p, eca-miR-29b, eca-miR-450a, eca-miR-34b-3p	LAMC3, COL4A5, COMP, LAMB4, SHC1, ITGA6, PARVA, FN1, PIK3CD, PRKCA, ITGA9, LAMB3, ELK1, MYLK, PIP5K1A, FYN, MYLK3, AKT2, ITGA10, LAMB1, PARVB, THBS1, SHC2, PPP1CA, ROCK2, MAPK1, ITGA4, ITGB4, VWF, EGF, ITGA3, COL4A4, FLNA, FLNC, HGF, COL9A1, CCND2, ITGB7, ITGA8, SOS1, BCAR1, PXN, SHC4, PTK2, VAV1, VAV2, COL6A6, RAP1A, FLT4, FLNB, PTEN, PAK6, MYLPF, CRKL, ITGA1, ARHGAP35, TLN1, TNC, COL1A1, LAMA1,…
25	ecb04512	ECM-receptor interaction	2.61088381720836e-5	65	eca-miR-34a, eca-miR-135a, eca-miR-370, eca-miR-146b-5p, eca-miR-1, eca-miR-34b-3p, eca-miR-15a, eca-miR-29c, eca-miR-205, eca-miR-34c, eca-miR-214, eca-miR-197, eca-miR-190a, eca-miR-29b, eca-miR-34b-5p, eca-miR-708	LAMC3, COL4A5, COMP, LAMB4, ITGA6, FN1, DSPP, FRAS1, ITGA9, LAMB3, HMMR, ITGA10, LAMB1, THBS1, DAG1, CD44, SV2C, ITGA4, ITGB4, VWF, ITGA3, COL4A4, COL9A1, ITGB7, ITGA8, HSPG2, CD36, FREM1, COL6A6, ITGA1, TNC, COL1A1, LAMA1, GP9, CD47, TNR, LAMA4, LAMA3, ITGB8, THBS4, ITGA2B, COL6A3, RELN, COL4A6, LAMC2, LAMB2, COL6A1, LAMA2, CHAD, LAMC1, LAMA5, COL2A1, IBSP, COL1A2, ITGA5, ITGA2, AGRN, ITGB1, SDC…
26	ecb04520	Adherens junction	0.0024300176903319	48	eca-miR-370, eca-miR-135a, eca-miR-543, eca-miR-214, eca-miR-34a, eca-miR-205, eca-miR-146b-5p, eca-miR-15a, eca-miR-34b-5p, eca-miR-34c, eca-miR-29b, novel-eca-miR-77, eca-miR-29c, novel-eca-miR-25, eca-miR-1	WASF3, WAS, PTPN6, NECTIN3, TCF7, FYN, NECTIN2, SNAI1, EP300, LMO7, INSR, ACP1, SNAI2, NLK, NECTIN1, MAPK1, MAP3K7, CSNK2A2, PTPRF, TGFBR2, WASL, FGFR1, PARD3, SMAD4, ACTG1, CDC42, SORBS1, ACTN1, TJP1, CDH1, IGF1R, ACTN4, YES1, WASF1, PTPRM, CTNNA1, CTNNA2, IQGAP1, BAIAP2, PTPN1, EGFR, PTPRB, LEF1, TGFBR1, NECTIN4
27	ecb04530	Tight junction	0.0296531181753143	99	eca-miR-135a, eca-miR-708, eca-miR-503, eca-miR-34b-5p, eca-miR-197, eca-miR-29b, eca-miR-34a, eca-miR-214, eca-miR-370, novel-eca-miR-77, eca-miR-15a, eca-miR-543, eca-miR-205, eca-miR-190a, eca-miR-146b-5p, novel-eca-miR-25, eca-miR-450a, eca-miR-615-3p, eca-miR-1, eca-miR-3958, eca-miR-34c	WAS, CLDN2, CLDN23, CLDN9, RDX, PRKAG3, CLDN6, CLDN25, CLDN4, MYH14, CLDN3, PARD6G, SYMPK, MPDZ, ACTR2, LLGL2, AMOTL2, NEDD4, MARVELD2, ROCK2, ARPC2, PRKAB1, TJP3, PPP2R1B, DLG1, AMOTL1, TJAP1, MSN, DLG2, PATJ, TUBA8, YBX3, SCRIB, PPP2R2C, ARHGEF2, PRKCZ, STK11, JAM2, JAM3, HCLS1, RAP1A, MAGI1, SYNPO, TJP2, PRKACA, ARHGAP17, CACNA1D, DLG3, PARD3, MYL6B, LLGL1, ACTG1, PPP2R1A, EZR, EPB41L4B, CDC42…
28	ecb04540	Gap junction	0.00725903707892818	56	eca-miR-409-3p, eca-miR-34a, eca-miR-503, eca-miR-146b-5p, eca-miR-370, eca-miR-29b, eca-miR-15a, eca-miR-29c, eca-miR-205, eca-miR-197, eca-miR-135a, eca-miR-450a, eca-miR-214, eca-miR-34b-5p, eca-miR-34c, eca-miR-1, eca-miR-543, eca-miR-708	GJA1, GUCY1A1, PRKCA, ITPR2, MAP2K2, CSNK1D, ADCY5, MAPK1, EGF, PLCB4, MAPK7, ADCY4, TUBB4A, DRD2, TUBA8, SOS1, TUBB6, ADCY2, PRKACA, GUCY1A2, PDGFB, PRKCB, GJD2, KRAS, PDGFC, TJP1, PLCB1, GUCY1B1, HTR2C, MAP3K2, ITPR1, GRM1, GNA11, GNAS, ADCY8, PDGFRB, ADCY1, ADRB1, ADCY7, EGFR, CDK1, ADCY3, ADCY6, GRB2, ITPR3, RAF1, PLCB2
29	ecb04550	Signaling pathways regulating pluripotency of stem cells	0.011860713516826	83	eca-miR-214, eca-miR-135a, eca-miR-15a, eca-miR-1, eca-miR-29c, eca-miR-34c, eca-miR-370, eca-miR-34a, novel-eca-miR-25, eca-miR-146b-5p, eca-miR-708, eca-miR-503, eca-miR-34b-5p, eca-miR-29b, eca-miR-205, eca-miR-409-3p, eca-miR-615-3p, eca-miR-197, eca-miR-3958	ACVR2A, FZD1, FZD10, TCF3, FZD8, WNT2B, MAPK11, PIK3CD, TCF7, AKT2, WNT5A, WNT1, WNT7A, MAP2K2, KAT6A, KLF4, SKIL, MAPK1, INHBC, INHBE, ESRRB, HOXB1, ACVR1B, SMAD9, TBX3, WNT6, ZIC3, WNT7B, FZD6, WNT8A, FGFR2, FGFR1, WNT5B, NODAL, PCGF6, FZD2, BMP4, MAPK12, SMAD4, AXIN2, JAK3, WNT4, JAK1, KRAS, MYF5, PIK3R1, LIFR, BMPR1A, FGFR3, DVL1, HOXA1, WNT3, IGF1R, WNT11, REST, SMAD1, ZFHX3, AXIN1, SETDB1, …
30	ecb04610	Complement and coagulation cascades	0.0412925112939185	51	eca-miR-34b-5p, eca-miR-214, eca-miR-15a, novel-eca-miR-25, eca-miR-708, eca-miR-197, novel-eca-miR-58, eca-miR-3958, eca-miR-146b-5p, eca-miR-450a, eca-miR-1, eca-miR-409-3p, eca-miR-34a, eca-miR-29c, eca-miR-34c, eca-miR-205, eca-miR-34b-3p, eca-miR-503, eca-miR-543, eca-miR-29b	F11, C3AR1, F2RL3, F2R, C2, THBD, BDKRB1, C5AR1, F5, PLAU, PLAT, FGG, F13A1, MASP1, C1S, KLKB1, F2RL2, FGB, F12, SERPING1, VWF, A2M, SERPIND1, SERPINC1, F8, CPB2, ITGAM, C5, C1QB, SERPINE1, F9, C1R, C6, MASP2, PLAUR, PROCR, SERPINA5, C4BPA, C7, CD55
31	ecb04611	Platelet activation	0.0453055368377654	72	eca-miR-34a, eca-miR-214, eca-miR-15a, eca-miR-29c, eca-miR-29b, eca-miR-135a, eca-miR-1, eca-miR-708, eca-miR-146b-5p, eca-miR-543, eca-miR-34c, eca-miR-205, eca-miR-197, eca-miR-190a, eca-miR-370, eca-miR-450a, eca-miR-34b-5p	PLCG2, F2RL3, F2R, MAPK11, GUCY1A1, PLA2G4D, PIK3CD, ARHGEF1, FGG, MYLK, FYN, MYLK3, AKT2, ITPR2, PTGS1, FGB, ADCY5, RASGRP1, PPP1CA, ROCK2, MAPK1, VWF, PLA2G4F, PLCB4, ADCY4, LYN, PRKCZ, RAP1A, ADCY2, PRKACA, PIK3R6, TBXAS1, MAPK12, ARHGAP35, TLN1, COL1A1, GUCY1A2, ACTG1, GP9, PIK3CG, PIK3R1, ITGA2B, PLA2G4B, PLCB1, GUCY1B1, BTK, ROCK1, ITPR1, ARHGEF12, STIM1, PTGIR, GNAS, ADCY8, NOS3, COL1A2, A…
32	ecb04630	JAK-STAT signaling pathway	0.0429558212102646	95	eca-miR-3958, eca-miR-370, eca-miR-15a, eca-miR-214, eca-miR-135a, eca-miR-34c, eca-miR-503, eca-miR-205, eca-miR-708, eca-miR-34a, eca-miR-146b-5p, eca-miR-34b-5p, eca-miR-29c, eca-miR-29b, eca-miR-190a, eca-miR-34b-3p, novel-eca-miR-77, eca-miR-543, eca-miR-615-3p	PTPN2, PTPN6, SOCS3, GHR, PIAS2, THPO, IFN, CNTFR, IL15RA, PIK3CD, PIAS1, GALT, STAT5B, CSF3, IL22RA2, AKT2, IL10, STAT6, GH1, IFNGR1, CSF2, PRLR, STAT1, EP300, GFAP, EPO, EGF, CCND2, STAT5A, IFNLR1, CSF3R, SOS1, LEPR, IL11, IFNGR2, IL10RA, IL22RA1, IL12RB2, MTOR, MPL, IL23R, PIAS3, PDGFB, JAK3, PIAS4, JAK1, OSMR, PIK3R1, BCL2, LIFR, PIM1, IFNK, IL12RB1, IL23A, STAT2, CCND3, IL13RA2, IL6R, IRF9, …
33	ecb04730	Long-term depression	0.0214104119973199	38	eca-miR-34a, eca-miR-29b, eca-miR-503, eca-miR-146b-5p, eca-miR-370, eca-miR-214, eca-miR-15a, eca-miR-190a, eca-miR-205, eca-miR-197, eca-miR-34b-5p, eca-miR-135a, eca-miR-450a, eca-miR-708, eca-miR-34c, eca-miR-1	GUCY1A1, PLA2G4D, PRKCA, ITPR2, MAP2K2, NOS1, MAPK1, PPP2R1B, PLA2G4F, PLCB4, LYN, RYR1, GRIA2, GRIA3, GUCY1A2, PRKCB, PPP2R1A, KRAS, CRHR1, GNA12, PLA2G4B, PLCB1, GUCY1B1, GRIA1, ITPR1, IGF1R, GRID2, GRM1, GNA11, ARAF, GNAS, IGF1, PLA2G4E, GNAO1, ITPR3, RAF1, PLCB2
34	ecb04750	Inflammatory mediator regulation of TRP channels	0.0192247014610518	64	eca-miR-503, eca-miR-34a, eca-miR-615-3p, eca-miR-34c, eca-miR-708, eca-miR-1, eca-miR-29c, eca-miR-29b, eca-miR-135a, eca-miR-146b-5p, eca-miR-15a, eca-miR-370, eca-miR-214, eca-miR-205, eca-miR-34b-5p, eca-miR-409-3p, eca-miR-190a, novel-eca-miR-77	TRPA1, ASIC2, CAMK2G, PLCG2, HRH1, BDKRB1, IL1RAP, MAPK11, PLA2G4D, PIK3CD, PRKCA, ITPR2, PTGER2, NTRK1, ADCY5, P2RY2, PPP1CA, PTGER4, TRPM8, PLA2G4F, PLCB4, ADCY4, IL1R1, ADCY2, PRKACA, MAPK12, ASIC3, PRKCB, ASIC4, CAMK2A, PIK3R1, PLA2G4B, PLCB1, PLA2G6, HTR2C, CALML4, ITPR1, MAP2K3, TRPV1, PRKCQ, CAMK2D, GNAS, ADCY8, CYP2C23, ADCY1, TRPV3, TRPV4, CYP2C108, ADCY7, IGF1, PLA2G4E, MAPK13, ADCY3, C…
35	ecb04810	Regulation of actin cytoskeleton	0.00173728897657659	127	eca-miR-146b-5p, eca-miR-34c, eca-miR-214, eca-miR-15a, eca-miR-197, eca-miR-708, eca-miR-1, eca-miR-370, eca-miR-135a, eca-miR-34b-3p, eca-miR-34b-5p, eca-miR-543, eca-miR-205, eca-miR-29c, eca-miR-29b, eca-miR-503, eca-miR-34a, eca-miR-190a, eca-miR-409-3p, eca-miR-3958, eca-miR-615-3p, eca-miR-450a, novel-eca-miR-77	CFL2, CHRM5, CXCR4, F2R, RDX, CHRM1, BDKRB1, ITGA6, IQGAP2, FN1, MYH14, PIK3CD, ITGA9, ARHGEF1, PIP4K2A, SSH3, MYLK, PIP5K1A, MYLK3, ITGA10, TMSB4X, ACTR2, LPAR2, GIT1, ITGAL, MAP2K2, PPP1CA, ROCK2, MAPK1, ITGA4, ITGB4, EGF, ITGA3, ARPC2, CYFIP2, LIMK1, MSN, ITGB7, ITGA8, SOS1, FGF10, BCAR1, INSRR, PXN, FGFR2, SSH2, PTK2, NCKAP1L, VAV1, WASL, FGD3, FGFR1, VAV2, PAK6, MYLPF, CRKL, ITGA1, ARHGAP35,…
36	ecb04911	Insulin secretion	0.00346119656085139	55	eca-miR-214, eca-miR-34b-5p, eca-miR-15a, eca-miR-615-3p, eca-miR-1, eca-miR-503, eca-miR-34c, eca-miR-370, eca-miR-29b, eca-miR-205, eca-miR-409-3p, eca-miR-135a, eca-miR-146b-5p, eca-miR-34b-3p, eca-miR-708	SLC2A1, PDX1, SLC2A2, CAMK2G, GCG, CREB3L2, PRKCA, GIP, RYR2, ADCY5, PLCB4, ADCY4, KCNMB4, ATP1B4, CCK, CREB3L3, ADCY2, PCLO, GLP1R, PRKACA, CACNA1D, CREB3L4, KCNN3, PRKCB, CREB5, KCNN2, ATP1B3, CACNA1S, CAMK2A, PLCB1, ATF6B, CACNA1C, RIMS2, STX1A, GNA11, CAMK2D, GNAS, ATP1A4, ATP1A3, ADCY8, ATP1A1, ADCY1, ATP1A2, KCNU1, KCNMB3, TRPM4, ADCY7, KCNMB2, ADCYAP1, ADCY3, ADCY6, ITPR3, PLCB2
37	ecb04916	Melanogenesis	0.0284839095982435	60	eca-miR-1, eca-miR-135a, eca-miR-615-3p, eca-miR-15a, eca-miR-214, eca-miR-503, eca-miR-34c, eca-miR-370, eca-miR-146b-5p, eca-miR-29b, eca-miR-205, novel-eca-miR-58, eca-miR-409-3p, eca-miR-29c, eca-miR-34b-5p, eca-miR-197, eca-miR-708	DCT, FZD1, CAMK2G, FZD10, FZD8, WNT2B, MITF, CREB3L2, PRKCA, TCF7, WNT5A, WNT1, WNT7A, MAP2K2, TYRP1, EP300, ADCY5, MAPK1, WNT6, PLCB4, KIT, WNT7B, ADCY4, FZD6, WNT8A, CREB3L3, TYR, ADCY2, WNT5B, PRKACA, FZD2, CREB3L4, PRKCB, WNT4, KRAS, CAMK2A, DVL1, PLCB1, WNT3, CALML4, WNT11, FZD7, CAMK2D, GNAS, ADCY8, WNT2, EDNRB, ADCY1, FZD4, ADCY7, WNT8B, LEF1, WNT10A, WNT9A, ADCY3, ADCY6, WNT3A, GNAO1, RAF…
38	ecb04918	Thyroid hormone synthesis	0.0293416165026476	47	eca-miR-1, novel-eca-miR-58, eca-miR-214, eca-miR-503, eca-miR-15a, eca-miR-146b-5p, eca-miR-29b, eca-miR-205, eca-miR-409-3p, eca-miR-370, eca-miR-34c, eca-miR-197, eca-miR-543, eca-miR-708, eca-miR-34b-5p	LRP2, GPX6, CREB3L2, PRKCA, PDIA4, PAX8, ITPR2, ADCY5, PLCB4, ADCY4, ATP1B4, GSR, CREB3L3, ADCY2, PRKACA, CREB3L4, DUOX2, PRKCB, TG, IYD, SLC5A5, CREB5, ATP1B3, GPX7, PLCB1, ATF6B, ITPR1, GPX8, ASGR2, DUOX1, GNAS, ATP1A4, ATP1A3, ADCY8, ATP1A1, ADCY1, TPO, ATP1A2, ADCY7, ADCY3, ADCY6, ITPR3, GPX3, PLCB2
39	ecb04919	Thyroid hormone signaling pathway	0.010642308033842	72	eca-miR-214, eca-miR-34a, eca-miR-15a, eca-miR-135a, eca-miR-503, eca-miR-146b-5p, eca-miR-370, eca-miR-1, eca-miR-205, eca-miR-409-3p, eca-miR-197, eca-miR-34b-5p, eca-miR-708, eca-miR-34c, eca-miR-615-3p	SLC2A1, PLCG2, MED12L, PIK3CD, PRKCA, ATP2A2, NCOA2, AKT2, MED1, MAP2K2, STAT1, EP300, PFKFB2, MAPK1, MED17, PLCB4, MED14, ATP2A3, ATP2A1, ATP1B4, HDAC2, NOTCH2, HDAC1, TBC1D4, MTOR, PRKACA, CASP9, BMP4, MED13, PRKCB, ACTG1, RCAN2, WNT4, THRB, KRAS, RXRA, ATP1B3, PIK3R1, PLCD3, MED16, PLCB1, MYH7, NOTCH3, TSC2, MED30, ESR1, PLCE1, RXRB, MED13L, PLCD1, MED12, RXRG, ATP1A4, ATP1A3, SIN3A, ATP1A1, K…
40	ecb04921	Oxytocin signaling pathway	0.0024300176903319	90	eca-miR-135a, eca-miR-409-3p, eca-miR-615-3p, eca-miR-205, eca-miR-708, eca-miR-370, eca-miR-3958, eca-miR-29b, eca-miR-34a, eca-miR-15a, eca-miR-503, eca-miR-1, eca-miR-146b-5p, eca-miR-214, eca-miR-543, eca-miR-197, eca-miR-29c, eca-miR-34c, eca-miR-450a, eca-miR-34b-5p, novel-eca-miR-77, novel-eca-miR-58	NPR1, KCNJ3, CAMK2G, CACNB1, KCNJ12, KCNJ6, CACNA2D2, PRKAG3, GUCY1A1, CACNG4, PLA2G4D, PRKCA, ELK1, MYLK, MYLK3, CACNG1, RYR2, ITPR2, MAP2K2, PPP3CC, ADCY5, PPP1CA, ROCK2, MAPK1, CACNA2D1, PRKAB1, RGS2, CACNB3, CAMKK2, PLA2G4F, CACNG7, PLCB4, MAPK7, ADCY4, NFATC3, CACNB2, CACNA2D3, CAMK1G, RYR3, RYR1, CACNG3, ADCY2, PRKACA, PIK3R6, CACNA1D, CACNG2, OXTR, MYL6B, GUCY1A2, PRKCB, ACTG1, NFATC2, CAM…
41	ecb04925	Aldosterone synthesis and secretion	0.0214104119973199	57	eca-miR-135a, eca-miR-615-3p, eca-miR-214, eca-miR-503, eca-miR-34b-5p, eca-miR-146b-5p, eca-miR-29b, eca-miR-15a, eca-miR-205, eca-miR-409-3p, eca-miR-34a, eca-miR-708, novel-eca-miR-25, eca-miR-450a, eca-miR-34c, eca-miR-370, eca-miR-1	NPR1, CAMK2G, CREB3L2, PRKCA, PRKD3, ITPR2, CACNA1I, ADCY5, STAR, PLCB4, DAGLB, ADCY4, ATP1B4, NR4A2, HSD3B2, CAMK1G, CREB3L3, AGT, ATF1, CYP21A1, ADCY2, CACNA1G, PRKACA, CACNA1D, CREB3L4, CYP11A1, PRKCB, CAMK1D, PDE2A, CREB5, ATP1B3, CACNA1S, CAMK2A, PLCB1, ATF6B, CALML4, ITPR1, CACNA1C, CACNA1H, GNA11, ATP2B2, CAMK2D, GNAS, ATP1A4, ATP1A3, ADCY8, PRKD2, ATP1A1, KCNJ5, ADCY1, ATP1A2, ADCY7, ADCY…
42	ecb04927	Cortisol synthesis and secretion	0.00504743151069778	43	eca-miR-370, eca-miR-214, eca-miR-34a, eca-miR-615-3p, eca-miR-146b-5p, eca-miR-1, eca-miR-503, eca-miR-29b, eca-miR-15a, eca-miR-205, eca-miR-708, novel-eca-miR-25, eca-miR-34c, eca-miR-3958, eca-miR-197	KCNA4, CREB3L2, PDE8A, CYP11B1, ITPR2, NCEH1, CACNA1I, ADCY5, PDE8B, STAR, PLCB4, ADCY4, HSD3B2, CREB3L3, AGT, CYP21A1, ADCY2, CACNA1G, PRKACA, CACNA1D, CREB3L4, CYP11A1, NR0B1, CREB5, CACNA1S, PLCB1, ATF6B, ITPR1, CACNA1C, CACNA1H, KCNK2, GNA11, GNAS, ADCY8, ADCY1, ADCY7, SP1, CYP11B2, ADCY3, ADCY6, PBX1, ITPR3, PLCB2
43	ecb04928	Parathyroid hormone synthesis, secretion and action	0.0024300176903319	66	eca-miR-15a, eca-miR-3958, eca-miR-214, eca-miR-503, eca-miR-370, eca-miR-146b-5p, novel-eca-miR-25, eca-miR-29b, eca-miR-450a, eca-miR-205, eca-miR-34a, eca-miR-34c, eca-miR-708, eca-miR-197, eca-miR-1, eca-miR-615-3p, eca-miR-543, eca-miR-34b-5p, novel-eca-miR-58, eca-miR-135a	MMP15, MMP13, CREB3L2, PRKCA, ARHGEF1, MMP14, ITPR2, AKAP13, ADCY5, MAPK1, PDE4B, MEF2A, PLCB4, MMP17, SOST, SLC34A2, ADCY4, LRP5, NR4A2, EGR1, CREB3L3, PLD2, VDR, FGFR1, TNFSF11, ADCY2, SLC34A1, PRKACA, CREB3L4, ARRB1, PRKCB, MMP16, RXRA, CREB5, GNA12, BCL2, FGF23, PLCB1, ATF6B, ITPR1, ARHGEF11, RXRB, GNA11, ARAF, GNAS, RXRG, GATA3, ADCY8, CASR, MMP24, ADCY1, PLD1, ARRB2, ADCY7, EGFR, SP1, RUNX2…
44	ecb04934	Cushing syndrome	2.8778320435283e-4	98	eca-miR-135a, eca-miR-615-3p, eca-miR-15a, eca-miR-370, eca-miR-34b-5p, eca-miR-214, eca-miR-34a, eca-miR-34c, eca-miR-146b-5p, eca-miR-1, eca-miR-503, eca-miR-29b, eca-miR-205, eca-miR-708, eca-miR-3958, eca-miR-190a, novel-eca-miR-25, eca-miR-409-3p, eca-miR-197, eca-miR-29c, eca-miR-543	FZD1, CAMK2G, FZD10, KCNA4, PDE11A, FZD8, WNT2B, CREB3L2, PDE8A, TCF7, KMT2A, WNT5A, CYP11B1, WNT1, WNT7A, ITPR2, MAP2K2, ARMC5, NCEH1, CACNA1I, ADCY5, MAPK1, PDE8B, STAR, WNT6, PLCB4, WNT7B, ADCY4, ASH2L, HSD3B2, FZD6, WNT8A, CREB3L3, RB1, AGT, RAP1A, CYP21A1, ADCY2, WNT5B, CACNA1G, AIP, PRKACA, CACNA1D, FZD2, CREB3L4, CYP11A1, AXIN2, WNT4, CREB5, CRHR1, CACNA1S, CAMK2A, CCNE2, DVL1, RBBP5, PLCB…
45	ecb04935	Growth hormone synthesis, secretion and action	0.0296531181753143	68	eca-miR-15a, eca-miR-615-3p, eca-miR-34a, eca-miR-214, eca-miR-29c, eca-miR-197, eca-miR-135a, eca-miR-503, eca-miR-34c, eca-miR-146b-5p, eca-miR-370, eca-miR-29b, eca-miR-1, eca-miR-205, eca-miR-409-3p, eca-miR-708	SOCS3, IRS2, PLCG2, GHR, SHC1, MAPK11, SSTR3, IRS1, PIK3CD, CREB3L2, PRKCA, STAT5B, AKT2, GH1, POU1F1, SHC2, ITPR2, MAP2K2, STAT1, EP300, ADCY5, MAPK1, IRS4, PLCB4, STAT5A, ADCY4, SOS1, BCAR1, CREB3L3, SHC4, PTK2, GHRHR, ADCY2, MTOR, PRKACA, CACNA1D, CRKL, CREB3L4, GHSR, MAPK12, PRKCB, KRAS, CREB5, CACNA1S, PIK3R1, PLCB1, SSTR2, ATF6B, ITPR1, CACNA1C, MAP2K3, SHC3, GNA11, GNAS, ADCY8, ADCY1, SOCS…
46	ecb04973	Carbohydrate digestion and absorption	0.00729683716243145	33	eca-miR-15a, eca-miR-205, eca-miR-135a, eca-miR-214, eca-miR-409-3p, eca-miR-197, eca-miR-34a, eca-miR-1, eca-miR-34b-5p, eca-miR-450a, eca-miR-34c, eca-miR-708	G6PC1, SLC2A2, SLC5A1, PIK3CD, AKT2, PLCB4, ATP1B4, HK3, CACNA1D, PRKCB, LCT, ATP1B3, PIK3R1, PLCB1, SI, TAS1R3, SLC2A5, G6PC3, ATP1A4, ATP1A3, ATP1A1, ATP1A2, HK1, SLC37A4, GNAT3, PLCB2
47	ecb04974	Protein digestion and absorption	0.00332811447701656	68	eca-miR-135a, eca-miR-503, eca-miR-197, eca-miR-34b-5p, eca-miR-1, eca-miR-34a, eca-miR-205, eca-miR-29c, eca-miR-370, eca-miR-15a, eca-miR-146b-5p, eca-miR-409-3p, eca-miR-34c, eca-miR-214, novel-eca-miR-25, eca-miR-29b, eca-miR-708, novel-eca-miR-77	COL4A5, ACE2, COL19A1, COL17A1, SLC8A2, MEP1B, COL14A1, SLC3A2, MME, SLC7A9, SLC15A1, ELN, COL4A4, COL5A2, SLC1A5, COL9A1, COL8A2, PAG, COL28A1, ATP1B4, SLC7A8, SLC38A2, COL6A6, COL18A1, CPB2, COL1A1, COL8A1, ATP1B3, COL26A1, COL6A3, COL15A1, COL4A6, XPNPEP2, COL6A1, COL11A1, COL24A1, COL2A1, COL16A1, ATP1A4, ATP1A3, ATP1A1, COL1A2, ATP1A2, COL12A1, COL27A1, KCNQ1, SLC6A19, SLC8A3, CPA3, SLC36A1,…
48	ecb05017	Spinocerebellar ataxia	0.0214104119973199	79	novel-eca-miR-25, eca-miR-615-3p, eca-miR-214, eca-miR-15a, eca-miR-146b-5p, eca-miR-708, eca-miR-3958, eca-miR-34a, eca-miR-135a, eca-miR-503, eca-miR-370, eca-miR-197, eca-miR-205, eca-miR-34b-5p, eca-miR-409-3p, eca-miR-450a, eca-miR-1, eca-miR-29b, eca-miR-34c	VDAC3, MYOD1, PSMD13, PSMC1, ATG2B, WIPI1, MCU, AFG3L2, PSMB4, ATXN2L, PIK3CD, PRKCA, ATP2A2, NFYA, AKT2, ITPR2, SLC25A31, NRBF2, PIK3C3, CIC, ERN1, KCND3, DAB1, VDAC1, GRIN3A, PLCB4, TRAF2, ATP2A3, ATP2A1, CYCS, XBP1, RYR1, PSMB6, RORA, MTOR, PSMC2, GRIA2, GRIA3, RB1CC1, PIK3R4, BECN1, PRKCB, SLC1A6, PIK3R1, PSMD7, PSMA2, SLC25A4, PLCB1, PUM1, NOP56, RELN, GRIA1, PSMB2, PSMB1, ITPR1, WIPI2, PSMA…
49	ecb05032	Morphine addiction	0.0429016193441866	55	eca-miR-409-3p, eca-miR-370, eca-miR-205, eca-miR-34b-5p, eca-miR-543, eca-miR-503, eca-miR-34a, eca-miR-214, eca-miR-15a, eca-miR-135a, eca-miR-29b, eca-miR-450a, eca-miR-146b-5p, eca-miR-1, eca-miR-708	KCNJ3, KCNJ6, GRK2, PDE11A, GABRA5, PRKCA, PDE8A, GNB4, PDE10A, GABBR2, GABRE, GABBR1, ADCY5, GABRG1, PDE4B, GABRA3, GNB3, CACNA1B, PDE8B, OPRM1, ADCY4, GABRA6, PDE3A, ADCY2, GABRB2, PRKACA, PDE7A, ADORA1, ARRB1, PRKCB, GABRD, PDE2A, PDE7B, GABRB1, GABRB3, PDE1A, GABRA4, GABRR3, GNAS, ADCY8, PDE3B, KCNJ5, ADCY1, ARRB2, ADCY7, GRK5, GNB1, ADCY3, ADCY6, GRK4, GNAO1, GNB5, GABRP
50	ecb05165	Human papillomavirus infection	2.61088381720836e-5	204	eca-miR-135a, eca-miR-34b-5p, eca-miR-34a, eca-miR-29b, eca-miR-15a, eca-miR-214, eca-miR-370, eca-miR-146b-5p, eca-miR-708, eca-miR-1, eca-miR-29c, novel-eca-miR-77, eca-miR-34c, eca-miR-205, eca-miR-197, eca-miR-190a, eca-miR-615-3p, eca-miR-450a, eca-miR-409-3p, eca-miR-3958, eca-miR-503, eca-miR-34b-3p, eca-miR-543	TLR3, IKBKE, LAMC3, COL4A5, FZD1, ISG15, FZD10, TERT, COMP, PSMC1, PSEN1, CSNK1A1, TICAM1, IKBKB, LAMB4, FZD8, WNT2B, UBE3A, ITGA6, FN1, HEYL, PIK3CD, CREB3L2, ITGA9, TCF7, LAMB3, PARD6G, RFNG, PKM, AKT2, WNT5A, ITGA10, WNT1, MHCB3, WNT7A, LLGL2, LAMB1, THBS1, MAP2K2, STAT1, EP300, TSC1, MAPK1, TCIRG1, ATP6V1C2, ITGA4, PTGER4, ITGB4, VWF, EGF, ITGA3, COL4A4, EIF2AK2, COL9A1, PPP2R1B, DLG1, CCND2,…
51	ecb05205	Proteoglycans in cancer	2.2655709664449e-4	125	eca-miR-214, eca-miR-34a, eca-miR-135a, eca-miR-370, eca-miR-615-3p, eca-miR-15a, eca-miR-197, eca-miR-1, eca-miR-29c, novel-eca-miR-58, eca-miR-503, eca-miR-34b-5p, eca-miR-34c, eca-miR-146b-5p, eca-miR-543, eca-miR-205, eca-miR-409-3p, eca-miR-29b, eca-miR-450a, eca-miR-708	HPSE2, PTCH1, FZD1, PTPN6, CAMK2G, FZD10, PLCG2, MMP2, RDX, CBL, FZD8, WNT2B, SMO, MAPK11, FN1, CTSL, PLAU, PIK3CD, PRKCA, ARHGEF1, SDC2, ELK1, GAB1, AKT2, WNT5A, WNT1, WNT7A, THBS1, ITPR2, MAP2K2, GPC3, PPP1CA, ROCK2, CD44, MAPK1, DDX5, FLNA, TGFB1, ANK3, FLNC, HGF, WNT6, MSN, WNT7B, FAS, SOS1, DROSHA, HSPG2, FZD6, WNT8A, PXN, GPC1, PTK2, VAV1, HCLS1, RPS6, FGFR1, VAV2, WNT5B, MTOR, FLNB, PRKACA…
52	ecb05217	Basal cell carcinoma	0.0233486470430365	40	eca-miR-34a, eca-miR-29b, eca-miR-135a, eca-miR-15a, eca-miR-214, eca-miR-34c, eca-miR-1, eca-miR-503, eca-miR-34b-5p, eca-miR-146b-5p, eca-miR-205, eca-miR-29c, eca-miR-197, eca-miR-543	PTCH1, PTCH2, FZD1, FZD10, FZD8, WNT2B, SMO, TCF7, WNT5A, WNT1, WNT7A, GLI1, WNT6, WNT7B, FZD6, WNT8A, WNT5B, FZD2, BMP4, AXIN2, WNT4, KIF7, DVL1, WNT3, WNT11, AXIN1, FZD7, HHIP, WNT2, FZD4, GLI3, WNT8B, LEF1, WNT10A, APC2, WNT9A, GADD45A, GLI2, WNT3A, POLK
53	ecb05224	Breast cancer	0.00754100174722618	86	eca-miR-135a, eca-miR-15a, eca-miR-146b-5p, eca-miR-34a, eca-miR-370, eca-miR-214, eca-miR-34c, eca-miR-29c, eca-miR-205, eca-miR-503, eca-miR-1, eca-miR-3958, eca-miR-29b, eca-miR-197, eca-miR-543, eca-miR-615-3p, eca-miR-34b-5p	FZD1, FZD10, CSNK1A1, FZD8, SHC1, WNT2B, HEYL, PIK3CD, TCF7, AKT2, WNT5A, WNT1, WNT7A, SHC2, MAP2K2, MAPK1, EGF, PGR, WNT6, DLL4, KIT, WNT7B, JAG1, LRP5, SOS1, FGF10, FZD6, WNT8A, SHC4, RB1, NOTCH2, FGFR1, TNFSF11, WNT5B, MTOR, FLT4, PTEN, FZD2, AXIN2, WNT4, KRAS, NFKB2, PIK3R1, FGF1, DVL1, FGF23, WNT3, NOTCH3, IGF1R, FGF6, WNT11, ESR1, SHC3, AXIN1, E2F1, ARAF, FZD7, WNT2, CDK4, CCND1, FZD4, FGF1…
54	ecb05225	Hepatocellular carcinoma	0.012421537347469	99	eca-miR-146b-5p, eca-miR-135a, eca-miR-370, eca-miR-15a, eca-miR-214, eca-miR-34a, eca-miR-503, eca-miR-34b-5p, eca-miR-543, eca-miR-34c, eca-miR-29b, eca-miR-1, eca-miR-3958, eca-miR-708, eca-miR-205, eca-miR-615-3p, eca-miR-197, eca-miR-29c	ARID1B, FZD1, HMOX1, FZD10, TERT, PLCG2, PBRM1, CSNK1A1, FZD8, SHC1, WNT2B, PIK3CD, PRKCA, TCF7, SMARCB1, ELK1, GAB1, PHF10, AKT2, WNT5A, WNT1, WNT7A, SHC2, MAP2K2, SMARCA4, DPF1, MAPK1, TGFB1, HGF, WNT6, BRD7, WNT7B, ACTL6A, LRP5, SOS1, FZD6, WNT8A, SHC4, TGFB3, TGFBR2, RB1, WNT5B, MTOR, PTEN, FZD2, SMARCD3, SMAD4, AXIN2, PRKCB, ARID1A, ACTG1, WNT4, ARID2, KRAS, PIK3R1, DVL1, SMARCC2, WNT3, IGF1…
55	ecb05226	Gastric cancer	0.011860713516826	86	eca-miR-135a, eca-miR-15a, eca-miR-214, eca-miR-34a, eca-miR-146b-5p, eca-miR-34b-5p, eca-miR-34c, eca-miR-370, eca-miR-29c, eca-miR-503, eca-miR-1, eca-miR-3958, eca-miR-205, eca-miR-29b, eca-miR-708, eca-miR-197, novel-eca-miR-25, eca-miR-543, eca-miR-615-3p	FZD1, FZD10, TERT, MLH1, CSNK1A1, FZD8, SHC1, WNT2B, PIK3CD, TCF7, GAB1, AKT2, WNT5A, WNT1, WNT7A, SHC2, MAP2K2, MAPK1, EGF, TGFB1, HGF, WNT6, WNT7B, LRP5, SOS1, FGF10, FZD6, WNT8A, FGFR2, SHC4, TGFB3, TGFBR2, RB1, WNT5B, MTOR, FZD2, CDH17, SMAD4, AXIN2, WNT4, ABCB1, KRAS, RXRA, PIK3R1, BCL2, CCNE2, FGF1, DVL1, FGF23, WNT3, CDH1, FGF6, WNT11, RXRB, SHC3, AXIN1, E2F1, ARAF, CTNNA1, FZD7, RXRG, WNT…
56	ecb05410	Hypertrophic cardiomyopathy	2.8778320435283e-4	61	eca-miR-205, eca-miR-3958, eca-miR-29b, eca-miR-146b-5p, eca-miR-15a, eca-miR-214, eca-miR-1, eca-miR-135a, eca-miR-370, eca-miR-197, novel-eca-miR-25, eca-miR-503, eca-miR-34a, eca-miR-409-3p, eca-miR-190a, eca-miR-543, eca-miR-34c, eca-miR-34b-5p, eca-miR-708	CACNB1, CACNA2D2, PRKAG3, ITGA6, CACNG4, ATP2A2, ITGA9, SLC8A2, CACNG1, ITGA10, RYR2, DAG1, CACNA2D1, ITGA4, TPM3, ITGB4, LMNA, ITGA3, TGFB1, PRKAB1, CACNB3, CACNG7, ACTC1, ATP2A3, ATP2A1, ITGB7, ACE, ITGA8, TPM2, CACNB2, CACNA2D3, TGFB3, AGT, DMD, CACNG3, CACNA1D, CACNG2, ITGA1, LAMA1, ACTG1, ITGB8, SGCB, CACNA1S, ITGA2B, MYH7, SGCG, CACNA1C, TNNT2, LAMA2, ITGA5, ITGA2, ITGB1, SLC8A3, IGF1, CACN…
57	ecb05412	Arrhythmogenic right ventricular cardiomyopathy	3.12632195198127e-5	55	eca-miR-205, eca-miR-3958, eca-miR-409-3p, eca-miR-146b-5p, eca-miR-15a, eca-miR-214, eca-miR-1, eca-miR-135a, eca-miR-370, eca-miR-34a, eca-miR-197, novel-eca-miR-25, eca-miR-34b-5p, eca-miR-190a, eca-miR-543, eca-miR-29b, eca-miR-708	CACNB1, CACNA2D2, GJA1, ITGA6, CACNG4, ATP2A2, DSC2, ITGA9, TCF7, SLC8A2, CACNG1, ITGA10, RYR2, DAG1, CDH2, CACNA2D1, ITGA4, ITGB4, LMNA, ITGA3, CACNB3, CACNG7, ATP2A3, PKP2, ATP2A1, ITGB7, ITGA8, CACNB2, CACNA2D3, DMD, CACNG3, CACNA1D, CACNG2, ITGA1, LAMA1, ACTG1, ITGB8, ACTN3, SGCB, CACNA1S, ITGA2B, SGCG, CACNA1C, LAMA2, CTNNA1, ITGA5, ITGA2, CTNNA2, ITGB1, SLC8A3, CACNG6, LEF1, ITGB5, DES, ITG…
58	ecb05414	Dilated cardiomyopathy	2.63701996496472e-5	67	eca-miR-205, eca-miR-3958, eca-miR-146b-5p, eca-miR-15a, eca-miR-214, eca-miR-1, eca-miR-135a, eca-miR-370, eca-miR-29b, eca-miR-197, novel-eca-miR-25, eca-miR-503, eca-miR-34a, eca-miR-409-3p, eca-miR-190a, eca-miR-543, eca-miR-34c, eca-miR-34b-5p, eca-miR-708	CACNB1, CACNA2D2, ITGA6, CACNG4, ATP2A2, ITGA9, SLC8A2, CACNG1, ITGA10, RYR2, DAG1, ADCY5, CACNA2D1, ITGA4, TPM3, ITGB4, LMNA, ITGA3, TGFB1, CACNB3, CACNG7, ACTC1, ATP2A3, ADCY4, ATP2A1, ITGB7, ITGA8, TPM2, CACNB2, CACNA2D3, TGFB3, AGT, DMD, CACNG3, ADCY2, PRKACA, CACNA1D, CACNG2, ITGA1, LAMA1, ACTG1, ITGB8, SGCB, CACNA1S, ITGA2B, MYH7, SGCG, CACNA1C, TNNT2, LAMA2, GNAS, ADCY8, ITGA5, ADCY1, ITGA…

## Sheet: IIB vs IIA
No,	KEGG ID	Description	P-adjusted	Number of DEGs enriched to particular KEGG	List of miRNAs binding targets genes	List of DEGs enriched to the particular KEGG
1	ecb00010	Glycolysis / Gluconeogenesis	0.0336909776678091	41	eca-miR-214, eca-miR-148a, eca-miR-34c, eca-miR-708, eca-miR-205, eca-miR-340-3p, eca-miR-218, novel-eca-miR-42, eca-miR-197, eca-miR-497, eca-miR-193b, eca-miR-29b, novel-eca-miR-25, eca-miR-370, eca-miR-450a, eca-miR-1249, eca-let-7f, eca-miR-500	G6PC1, BPGM, PGK2, PDHA1, ENO2, PKM, PGM2, ENO4, ALDOC, PCK2, PCK1, PGK1, HK3, ACSS2, ALDH2, PFKL, ENO3, ADPGK, LDHA, DLAT, LDHC, ALDH16A1, ACSS1, G6PC3, PGM1, ALDOA, GALM, ENO1, PDHA2, HKDC1, HK1, HK2
2	ecb00052	Galactose metabolism	0.00283167335576837	23	eca-miR-214, eca-miR-205, eca-miR-708, eca-miR-148a, eca-miR-193b, eca-miR-197, eca-miR-34c, eca-miR-497, eca-let-7f, eca-miR-29b, eca-miR-450a, novel-eca-miR-42, eca-miR-500	G6PC1, PGM2, B4GALT1, GLB1, AKR1B1, GAA, HK3, UGP2, PFKL, LCT, GALK1, SI, B4GALT2, G6PC3, PGM1, GANC, GALM, GALE, HKDC1, HK1, LALBA, HK2
3	ecb00500	Starch and sucrose metabolism	0.0176230411077633	24	eca-miR-214, eca-miR-205, eca-miR-500, eca-miR-34c, eca-miR-193b, eca-miR-197, eca-miR-148a, novel-eca-miR-77, eca-miR-450a, eca-miR-370, novel-eca-miR-42	G6PC1, GYG2, PGM2, AGL, PYGL, TREH, GBE1, GAA, HK3, UGP2, SI, PYGB, GYG1, PYGM, G6PC3, PGM1, GANC, GYS1, ENPP3, HKDC1, HK1, HK2
4	ecb00512	Mucin type O-glycan biosynthesis	0.0176230411077633	24	eca-miR-205, eca-miR-497, novel-eca-miR-77, eca-miR-500, eca-miR-708, eca-miR-34b-3p, eca-miR-370, eca-let-7f, eca-miR-214, novel-eca-miR-42, eca-miR-34c, novel-eca-miR-58, eca-miR-1249, eca-miR-30b, eca-miR-193b	C1GALT1C1, GCNT3, GALNT3, GALNT2, GALNT9, GALNT7, GALNT5, GALNT17, ST6GALNAC2, B3GNT3, GALNT12, ST6GALNAC4, B3GNT6, GALNT18, GALNT14, GCNT1, ST3GAL1, GALNT1, ST3GAL2, GALNT13, GALNT6, GALNT15, ST6GALNAC3
5	ecb00513	Various types of N-glycan biosynthesis	0.0180703692271146	29	eca-miR-205, eca-miR-29c, eca-miR-370, eca-miR-197, eca-miR-497, eca-miR-500, eca-miR-708, eca-miR-214, eca-let-7f, eca-miR-29b, eca-miR-34c, eca-miR-19b, eca-miR-218	RPN1, MGAT2, CHST9, CHST8, MGAT4B, ALG2, HEXB, ST3GAL3, B4GALT1, B4GALNT3, MAN1C1, MGAT4A, MGAT4D, ALG11, RPN2, DDOST, MAN1A2, MAN1A1, ALG13, B4GALNT4, ALG12, B4GALT2, ALG3
6	ecb00515	Mannose type O-glycan biosynthesis	0.0498098409876292	17	eca-let-7f, novel-eca-miR-42, eca-miR-19b, eca-miR-29c, eca-miR-497, eca-miR-708, eca-miR-500, eca-miR-34c, eca-miR-214, eca-miR-148a, eca-miR-543, eca-miR-29b	POMK, POMGNT2, B3GAT1, FKTN, FKRP, B4GAT1, ST3GAL3, B4GALT1, FUT9, CHST10, POMT2, POMGNT1, MGAT5B, B4GALT2, CRPPA, RXYLT1
7	ecb00562	Inositol phosphate metabolism	0.0180703692271146	48	eca-miR-193b, eca-miR-218, eca-miR-30b, novel-eca-miR-42, eca-let-7f, eca-miR-370, eca-miR-29b, eca-miR-34c, eca-miR-708, eca-miR-214, eca-miR-197, eca-miR-205, eca-miR-34b-3p, eca-miR-19b, eca-miR-500, novel-eca-miR-58, eca-miR-29c, eca-miR-148a, eca-miR-450a	PLCG2, SYNJ1, INPP5J, ITPKC, MTMR8, PIK3CD, IPMK, MTMR1, PIP4K2A, PI4K2B, PIP5K1A, PIK3C3, CDIPT, SYNJ2, PLCB4, ITPKB, PIK3C2A, FIG4, MTM1, INPPL1, PTEN, PLCH1, ITPKA, MTMR2, PIK3CG, PIP5K1B, INPP5B, MIOX, PLCD3, MTMR14, PLCB1, PIKFYVE, PIP5KL1, PLCE1, IMPA1, PI4KA, PLCD1, INPP1, PI4KB, MTMR4, PIP5K1C, PLCH2, INPP5A, PLCB2
8	ecb00564	Glycerophospholipid metabolism	0.0350149655474205	57	eca-miR-197, eca-miR-218, eca-miR-34c, eca-miR-29b, eca-miR-370, eca-miR-708, eca-miR-214, eca-miR-450a, eca-miR-148a, eca-let-7f, eca-miR-497, eca-miR-1249, eca-miR-30b, eca-miR-193b, eca-miR-500, eca-miR-29c, novel-eca-miR-25	DGKH, AGPAT4, PLA2G5, PLA2G4D, CEPT1, LYPLA2, AGPAT2, TAFAZZIN, LPIN1, CDIPT, CDS2, PLA2G4F, PNPLA6, PLD3, GPAT2, PLD2, MBOAT7, PHOSPHO1, PLA2G10, PCYT1A, PNPLA7, GPD2, ETNPPL, PLB1, DGKG, PLA2G2F, PLA2G4B, PLA2G6, LPCAT1, CHAT, DGKE, PTDSS2, DGKQ, LCAT, PISD, LPCAT4, PLPP1, GPCPD1, LPCAT3, PLPP4, PLA2G4A, PLA2G3, ADPRM, DGKD, PLD1, CHKA, LPIN3, DGKB, GPAM, PLPP3, CDS1, PLA2G4E, GPD1, LPGAT1, AGP…
9	ecb00600	Sphingolipid metabolism	0.00722669387033011	37	eca-miR-197, eca-miR-218, eca-miR-34c, eca-miR-193b, novel-eca-miR-77, eca-miR-340-3p, eca-miR-214, eca-let-7f, eca-miR-500, eca-miR-497, eca-miR-148a, novel-eca-miR-42, eca-miR-543, novel-eca-miR-25, eca-miR-29b	SGMS1, SMPD3, CERS4, GBA2, UGCG, CERK, ASAH2, SPHK2, CERS5, GALC, HEXB, SPTLC3, GLB1, SMPD1, PSAPL1, SMPD2, ACER2, GAL3ST1, NEU1, CERS6, SGMS2, PSAP, ENPP7, PLPP1, DEGS2, SPHK1, UGT8, ACER3, CERS3, NEU2, SPTLC1, ASAH1, SGPL1, PLPP3
10	ecb02010	ABC transporters	0.00457043556977116	37	eca-miR-218, eca-miR-214, eca-let-7f, eca-miR-34c, eca-miR-148a, eca-miR-370, eca-miR-497, eca-miR-193b, eca-miR-708, eca-miR-29b, eca-miR-197, eca-miR-205, eca-miR-340-3p, eca-miR-30b, eca-miR-1249	ABCA10, ABCD4, ABCC3, ABCC10, ABCG4, ABCC1, ABCA5, ABCA12, ABCC6, ABCB8, CFTR, ABCA1, ABCG5, ABCB5, ABCB9, ABCA3, ABCA4, ABCB11, ABCB6, ABCB1, ABCG1, ABCC2, ABCC11, ABCC8, ABCD1, ABCD3, ABCC12, ABCG2, DEFB1, ABCC5
11	ecb04010	MAPK signaling pathway	1.67499155913121e-5	179	eca-miR-500, eca-miR-205, eca-miR-197, eca-miR-34c, eca-miR-148a, eca-miR-29c, novel-eca-miR-42, eca-miR-29b, eca-miR-214, eca-miR-218, eca-miR-340-3p, eca-miR-497, eca-miR-19b, eca-let-7f, eca-miR-370, eca-miR-708, eca-miR-193b, eca-miR-1249, eca-miR-543, eca-miR-450a, novel-eca-miR-77, novel-eca-miR-58, novel-eca-miR-25	HSPA1A, CACNB1, MYD88, CSF1R, RASGRF2, FLT3, CACNA2D2, IKBKB, IL1RAP, MAPK11, SOS2, TAOK1, CACNG4, PLA2G4D, DUSP2, MAP4K2, PRKCA, NTF4, AKT2, MAP4K4, CACNG1, GADD45B, SRF, MAP2K7, MAP3K13, ANGPT4, NF1, VEGFA, NTRK1, RAC1, IRAK1, MAP2K2, DUSP1, INSR, PPP3CC, MAPKAPK5, CACNA1I, NLK, NGF, RASGRP1, MAPK1, CACNA2D1, MAP3K12, MAP3K7, EGF, FLNA, FLNC, HGF, DUSP3, PTPN5, RAF1, RPS6KA3, NTRK2, CACNB3, CAC…
12	ecb04020	Calcium signaling pathway	4.939261249582e-4	143	eca-let-7f, eca-miR-34c, eca-miR-193b, eca-miR-214, eca-miR-497, eca-miR-218, eca-miR-1249, eca-miR-708, novel-eca-miR-42, eca-miR-205, eca-miR-340-3p, eca-miR-370, eca-miR-29c, eca-miR-197, eca-miR-29b, eca-miR-34b-3p, eca-miR-450a, eca-miR-148a, eca-miR-19b, novel-eca-miR-77, eca-miR-543	VDAC3, CHRM5, PLCG2, CXCR4, PHKG2, F2R, LTB4R, HRH1, CYSLTR2, ADRA1D, HTR6, CHRM1, BDKRB1, MYLK4, GNAL, ATP2B4, PHKA2, CYSLTR1, ITPKC, SPHK2, PRKCA, ATP2A2, SLC8A2, MYLK3, DRD5, RYR2, VEGFA, ITPR2, NTRK1, NOS1, PPP3CC, CACNA1I, NGF, PTGFR, MYLK2, MCOLN2, EGF, ORAI2, HGF, NTRK2, CACNA1B, VDAC1, NTRK3, CACNA1E, PLCB4, HTR4, ATP2A3, ADCY4, ATP2A1, PTGER3, ITPKB, FGFR2, GNA15, GRPR, FGF7, RYR3, RYR1,…
13	ecb04022	cGMP-PKG signaling pathway	0.0148058392398699	96	novel-eca-miR-42, eca-let-7f, eca-miR-497, eca-miR-1249, eca-miR-34c, eca-miR-214, eca-miR-708, eca-miR-19b, eca-miR-218, eca-miR-370, eca-miR-205, eca-miR-148a, eca-miR-543, eca-miR-197, eca-miR-450a, eca-miR-29b, eca-miR-340-3p, eca-miR-193b, eca-miR-34b-3p, novel-eca-miR-58	CREB3, VDAC3, NPR1, ADRA2A, ADRA1D, GUCY1A1, MYLK4, ATP2B4, IRS1, CREB3L2, ATP2A2, SLC8A2, MYLK3, AKT2, SRF, ITPR2, MAP2K2, INSR, PPP3CC, ADCY5, PPP1CA, ROCK2, MAPK1, MYLK2, IRS4, MEF2A, RGS2, RAF1, VDAC1, PLCB4, ATP2A3, ADCY4, ATP2A1, NFATC3, NPPB, PDE5A, NPPA, CREB3L3, PDE3A, ADCY2, CACNA1F, PIK3R6, CREB3L4, ADORA1, GUCY1A2, GNAQ, NFATC2, EDNRA, CREB5, NFATC1, PIK3CG, ATP1B3, GNA12, CACNA1S, SL…
14	ecb04066	HIF-1 signaling pathway	0.02494484703854	65	eca-miR-205, eca-miR-214, eca-let-7f, eca-miR-193b, eca-miR-34c, eca-miR-148a, eca-miR-450a, eca-miR-370, eca-miR-218, eca-miR-497, eca-miR-29c, eca-miR-340-3p, novel-eca-miR-42, eca-miR-500, novel-eca-miR-58, eca-miR-197, eca-miR-29b, novel-eca-miR-25, eca-miR-543, eca-miR-1249, novel-eca-miR-77, eca-miR-30b	ELOC, SLC2A1, HMOX1, PLCG2, PGK2, PDHA1, EGLN3, PIK3CD, ENO2, PRKCA, AKT2, IFNGR1, ANGPT4, VEGFA, MAP2K2, EP300, INSR, MAPK1, EPO, EGF, PFKFB3, ENO4, ALDOC, IFNGR2, NPPA, PGK1, NFKB1, RPS6, MTOR, HK3, TF, PFKL, PRKCB, PRKCG, SERPINE1, PIK3R1, ENO3, LDHA, CDKN1A, IGF1R, LDHC, EIF4E1B, IL6R, CAMK2D, TFRC, NOS3, NOS2, FLT1, ALDOA, CYBB, STAT3, EGLN2, EGFR, IGF1, ENO1, MKNK1, MKNK2, RBX1, PDHA2, HKDC…
15	ecb04068	FoxO signaling pathway	0.00334847120786933	82	eca-miR-214, eca-miR-340-3p, eca-miR-29b, eca-miR-34c, eca-miR-29c, novel-eca-miR-42, eca-miR-370, eca-let-7f, eca-miR-148a, eca-miR-708, eca-miR-205, eca-miR-497, eca-miR-197, eca-miR-218, eca-miR-500, eca-miR-34b-3p, eca-miR-193b, novel-eca-miR-77, eca-miR-1249, eca-miR-450a, novel-eca-miR-25, eca-miR-543	G6PC1, S1PR4, PRKAG3, IKBKB, MAPK11, SOS2, IRS1, PIK3CD, PLK4, SLC2A4, AKT2, GADD45B, IL10, MAP2K2, EP300, INSR, NLK, MAPK1, EGF, S1PR1, IRS4, PRKAB1, RAF1, CCND2, PRKAA2, SKP2, MDM2, NRAS, PCK2, PCK1, RBL2, MAPK14, STK11, CCNB2, FOXO4, TGFB3, TGFBR2, FBXO32, PTEN, MAPK12, SMAD4, PLK1, KRAS, PIK3R1, CDKN1A, RAG1, RAG2, IGF1R, GADD45G, GRM1, AGAP2, ARAF, PRMT1, G6PC3, FOXO3, CCND1, ATM, IRS2, TNFS…
16	ecb04070	Phosphatidylinositol signaling system	0.0180703692271146	60	eca-miR-197, eca-miR-193b, eca-miR-218, novel-eca-miR-42, eca-let-7f, eca-miR-370, eca-miR-29b, eca-miR-34c, eca-miR-708, eca-miR-214, eca-miR-450a, eca-miR-205, eca-miR-34b-3p, eca-miR-19b, eca-miR-500, eca-miR-497, eca-miR-148a	DGKH, PLCG2, SYNJ1, ITPKC, MTMR8, PIK3CD, PRKCA, IPMK, MTMR1, PIP4K2A, PI4K2B, PIP5K1A, ITPR2, PIK3C3, CDIPT, CDS2, SYNJ2, PLCB4, ITPKB, PIK3C2A, MTM1, INPPL1, PTEN, PPIP5K2, PPIP5K1, PRKCB, ITPKA, MTMR2, PRKCG, DGKG, PIP5K1B, PIK3R1, INPP5B, PLCD3, MTMR14, PLCB1, CALML4, PIKFYVE, ITPR1, DGKE, DGKQ, PLCE1, IMPA1, PI4KA, PLCD1, INPP1, PI4KB, DGKD, MTMR4, PIP5K1C, DGKB, INPP5A, CDS1, IP6K2, ITPR3, …
17	ecb04071	Sphingolipid signaling pathway	0.0176230411077633	71	eca-miR-197, eca-miR-34c, eca-miR-340-3p, novel-eca-miR-77, eca-miR-29c, eca-miR-370, eca-miR-214, eca-miR-218, eca-let-7f, eca-miR-543, eca-miR-497, eca-miR-205, eca-miR-148a, eca-miR-34b-3p, eca-miR-500, eca-miR-708, eca-miR-29b, eca-miR-193b, eca-miR-19b, novel-eca-miR-25	SGMS1, CERS4, S1PR4, NSMAF, S1PR3, MAPK11, ASAH2, ABCC1, SPHK2, CERS5, PIK3CD, PRKCA, FCER1A, FYN, AKT2, RAC1, MAP2K2, ROCK2, MAPK1, PPP2R5E, S1PR1, SPTLC3, RAF1, PPP2R1B, SMPD1, PLCB4, TRAF2, TRADD, NRAS, PPP2R2C, PRKCZ, MAPK14, PPP2R3A, PLD2, NFKB1, TNFRSF1A, SMPD2, ACER2, PTEN, MAPK12, ADORA1, GNAQ, PRKCB, PPP2R1A, PPP2R2A, CERS6, KRAS, PPP2R5C, PRKCG, GNA12, PIK3R1, PLCB1, SGMS2, ROCK1, DEGS2…
18	ecb04072	Phospholipase D signaling pathway	0.00334847120786933	97	eca-miR-197, eca-miR-218, eca-miR-193b, eca-miR-497, eca-miR-19b, novel-eca-miR-42, eca-miR-29b, eca-miR-340-3p, eca-miR-370, eca-miR-34c, eca-let-7f, eca-miR-500, eca-miR-214, eca-miR-1249, eca-miR-205, eca-miR-148a, eca-miR-708, novel-eca-miR-25, eca-miR-29c, eca-miR-450a, eca-miR-543, novel-eca-miR-77	DGKH, AGPAT4, PLCG2, F2R, LPAR6, SOS2, PLA2G4D, RAPGEF3, SPHK2, PIK3CD, PRKCA, GAB1, FCER1A, PIP5K1A, GRM3, FYN, AKT2, LPAR2, GRM2, SHC2, MAP2K2, INSR, TSC1, ADCY5, PTGFR, DNM3, MAPK1, AGPAT2, EGF, RAF1, PLA2G4F, PLCB4, KIT, ADCY4, NRAS, RALB, PLD2, ADCY2, MTOR, PIK3R6, PDGFB, RAPGEF4, KRAS, PIK3CG, GNA12, DGKG, PIP5K1B, PIK3R1, PLA2G4B, PLCB1, RRAS2, DGKE, TSC2, DGKQ, AVPR2, DNM2, PLPP1, LPAR5, …
19	ecb04142	Lysosome	3.4913408181104e-4	87	eca-miR-34c, novel-eca-miR-25, eca-miR-214, eca-let-7f, eca-miR-370, eca-miR-708, eca-miR-197, eca-miR-1249, eca-miR-148a, eca-miR-543, eca-miR-500, eca-miR-497, eca-miR-29b, eca-miR-340-3p, novel-eca-miR-42, eca-miR-193b, novel-eca-miR-77, eca-miR-218, eca-miR-29c, eca-miR-30b, eca-miR-205	CD68, SGSH, WDR7, MFSD8, CTSL, AP3M1, LAMP3, TPP1, GALC, LGMN, TCIRG1, AP3S1, ENTPD4, GNPTAB, AP1S2, HEXB, ACP5, GLB1, SMPD1, ABCB9, AP1S3, PSAPL1, GGA1, ATP6AP1, AP3D1, ATP6V0D1, GAA, SLC17A5, SLC11A1, MCOLN1, ATP6V0A4, CLN3, HYAL3, EGFL8, CTSK, NEU1, HGSNAT, AP1B1, CLTC, IDUA, LAPTM4B, AP3B2, GGA2, DNASE2B, GM2A, ARSB, IGF2R, AP4S1, CTSW, MANBA, PSAP, AP4B1, CTSF, MAN2B1, ARSG, GNS, DMXL1, AP3S…
20	ecb04144	Endocytosis	0.00334847120786933	149	eca-miR-450c, eca-miR-214, eca-miR-500, eca-miR-497, eca-miR-34c, eca-miR-1249, eca-miR-205, eca-miR-197, eca-miR-218, eca-miR-29c, novel-eca-miR-77, eca-miR-148a, eca-miR-370, novel-eca-miR-42, eca-let-7f, eca-miR-193b, novel-eca-miR-25, eca-miR-29b, eca-miR-708, eca-miR-340-3p, eca-miR-34b-3p, eca-miR-450a, eca-miR-543	AP2M1, RAB11B, HSPA1A, KIF5B, CXCR4, STAMBP, EPN3, GRK2, AMPH, PML, WASHC4, RAB11FIP4, RAB11FIP5, ASAP3, EEA1, BIN1, ZFYVE9, KIF5A, ACAP3, ZFYVE27, ARF3, PARD6G, PIP5K1A, SNX4, VPS37D, MHCB3, CAPZB, GIT1, AP2B1, NEDD4, SH3GL2, DNM3, HGS, RUFY2, VPS45, ARPC2, EHD3, SPART, VPS37C, SNX6, CHMP6, CHMP2A, PSD2, HSPA8, MDM2, EPN2, ZFYVE16, CBLB, ACAP1, AGAP1, PRKCZ, FGFR2, PLD2, AP2A2, TGFBR2, ARAP3, WA…
21	ecb04150	mTOR signaling pathway	0.0038519901955306	93	eca-miR-205, eca-miR-497, eca-miR-34c, eca-miR-214, eca-miR-148a, novel-eca-miR-42, eca-miR-370, eca-miR-218, eca-miR-19b, eca-miR-29b, eca-miR-1249, eca-let-7f, eca-miR-29c, novel-eca-miR-58, eca-miR-193b, eca-miR-450a, eca-miR-197, eca-miR-543, eca-miR-708, novel-eca-miR-77	RICTOR, FZD10, CAB39L, SESN2, IKBKB, WNT2B, RNF152, SOS2, FZD5, IRS1, PIK3CD, PRR5, PRKCA, WNT10B, MLST8, AKT2, WNT5A, WNT1, LAMTOR2, WNT7A, MAP2K2, SLC3A2, INSR, TSC1, CLIP1, FNIP2, MAPK1, ATP6V1C2, LPIN1, RAF1, RPS6KA3, WDR24, WNT6, PRKAA2, SKP2, WNT7B, ATP6V1E2, TTI1, NRAS, SLC38A9, FZD6, STK11, DEPDC5, CAB39, RPS6, TNFRSF1A, MTOR, ATP6V1B2, PTEN, FNIP1, RPS6KA1, NPRL3, RPTOR, STRADB, PRKCB, W…
22	ecb04151	PI3K-Akt signaling pathway	8.79759328114119e-5	204	novel-eca-miR-42, eca-miR-214, eca-let-7f, eca-miR-500, eca-miR-370, eca-miR-148a, eca-miR-34c, eca-miR-497, eca-miR-19b, eca-miR-205, eca-miR-1249, eca-miR-218, eca-miR-197, eca-miR-29c, eca-miR-340-3p, eca-miR-193b, eca-miR-708, novel-eca-miR-58, eca-miR-450a, eca-miR-29b, eca-miR-34b-3p, eca-miR-543, novel-eca-miR-77, novel-eca-miR-25	CREB3, G6PC1, LAMC3, COL4A5, COMP, IFNAR2, CSF1R, GHR, F2R, FLT3, LPAR6, YWHAQ, IKBKB, LAMB4, CHRM1, ITGA6, SOS2, FN1, IRS1, PIK3CD, CREB3L2, PRKCA, ITGA9, LAMB3, GNB4, NTF4, MLST8, CSF3, MAGI2, HSP90AB1, AKT2, ITGA10, LPAR2, LAMB1, ANGPT4, VEGFA, NTRK1, PRLR, RAC1, MAP2K2, INSR, TSC1, NGF, MYB, MAPK1, EPO, ITGA4, ITGB4, PPP2R5E, VWF, EGF, ITGA3, COL4A4, COL9A2, TNN, HGF, RAF1, NTRK2, COL9A1, PPP…
23	ecb04152	AMPK signaling pathway	9.7363813782641e-4	76	novel-eca-miR-42, eca-miR-214, eca-miR-34c, eca-miR-29b, eca-miR-370, eca-let-7f, eca-miR-205, eca-miR-340-3p, eca-miR-197, eca-miR-29c, eca-miR-148a, eca-miR-218, eca-miR-497, eca-miR-19b, eca-miR-193b, eca-miR-450a, eca-miR-34b-3p, eca-miR-543, novel-eca-miR-25, novel-eca-miR-77, eca-miR-1249	CREB3, G6PC1, RAB11B, CAB39L, PPARG, PRKAG3, IRS1, PIK3CD, CREB3L2, SLC2A4, AKT2, INSR, TSC1, CFTR, PPP2R5E, MAP3K7, IRS4, RAB14, PRKAB1, PPP2R1B, CAMKK2, PFKFB3, ACACA, PRKAA2, PCK2, PCK1, PPP2R2C, LEPR, PPP2R3A, STK11, CREB3L3, FASN, CAB39, MTOR, ACACB, CPT1A, CREB3L4, RPTOR, STRADB, PFKL, PPP2R1A, PPP2R2A, CCNA1, PPP2R5C, CREB5, PIK3R1, SREBF1, HMGCR, IGF1R, TSC2, TBC1D1, EEF2K, G6PC3, FOXO3, …
24	ecb04261	Adrenergic signaling in cardiomyocytes	0.00261709881940913	88	novel-eca-miR-42, eca-miR-205, eca-miR-148a, eca-miR-1249, eca-miR-29c, eca-miR-497, eca-miR-29b, eca-miR-197, eca-let-7f, eca-miR-214, eca-miR-218, eca-miR-340-3p, eca-miR-34c, eca-miR-370, eca-miR-34b-3p, eca-miR-543, eca-miR-500, eca-miR-19b, eca-miR-193b, eca-miR-708	CREB3, CACNB1, CACNA2D2, ADRA1D, MAPK11, ATP2B4, CACNG4, RAPGEF3, PPP1R1A, CREB3L2, PRKCA, ATP2A2, MYL2, SLC8A2, AKT2, CACNG1, RYR2, ADCY5, PPP1CA, MAPK1, CACNA2D1, TPM3, PPP2R5E, CREM, CACNB3, PPP2R1B, ACTC1, PLCB4, ATP2A3, ADCY4, ATP2A1, TPM2, CACNB2, PPP2R2C, MAPK14, PPP2R3A, CREB3L3, CACNG3, ADCY2, CACNA1F, PIK3R6, CREB3L4, MAPK12, CACNG2, GNAQ, PPP2R1A, RAPGEF4, AGTR2, PPP2R2A, PPP2R5C, CREB…
25	ecb04270	Vascular smooth muscle contraction	0.013193837821127	79	eca-let-7f, eca-miR-1249, eca-miR-34c, novel-eca-miR-42, eca-miR-497, eca-miR-29b, eca-miR-370, eca-miR-218, eca-miR-214, eca-miR-708, eca-miR-148a, eca-miR-543, eca-miR-205, eca-miR-450a, eca-miR-197, eca-miR-34b-3p, eca-miR-340-3p, eca-miR-193b	NPR1, ADRA1D, GUCY1A1, MYLK4, CALD1, PLA2G5, PLA2G4D, MYH14, PRKCA, CALCB, MYLK3, ITPR2, MAP2K2, ADCY5, PPP1CA, ROCK2, MAPK1, MYLK2, RAF1, PLA2G4F, PLCB4, CALCRL, ADCY4, NPPB, NPPA, ACTA2, PLA2G10, ADCY2, CACNA1F, MYL6B, GUCY1A2, GNAQ, PRKCB, ACTG2, EDNRA, PRKCG, GNA12, CACNA1S, MYH11, MYH9, PLA2G2F, PLA2G4B, PLCB1, GUCY1B1, PLA2G6, ROCK1, CALML4, ITPR1, CACNA1C, ARHGEF11, ARHGEF12, EDN2, PTGIR, …
26	ecb04310	Wnt signaling pathway	0.0391813208123914	91	eca-miR-497, eca-miR-34c, eca-miR-214, eca-miR-205, eca-let-7f, eca-miR-218, eca-miR-340-3p, eca-miR-19b, eca-miR-193b, eca-miR-370, eca-miR-29b, eca-miR-500, eca-miR-1249, eca-miR-148a, eca-miR-543, eca-miR-29c, eca-miR-197, eca-miR-708, novel-eca-miR-42, eca-miR-30b	FZD10, RSPO4, BAMBI, PSEN1, SKP1, CSNK1A1, GPC4, WNT2B, FZD5, CTNNB1, TLE3, PRKCA, TCF7, VANGL1, WNT10B, PPARD, RYK, WNT5A, PORCN, WNT1, CTNND2, WNT7A, APC, PRICKLE3, INVS, DAAM1, DAAM2, RAC1, EP300, PPP3CC, CUL1, NLK, ROCK2, MAP3K7, ZNRF3, LGR5, LGR6, CCND2, WNT6, PLCB4, SOST, WNT7B, LGR4, NFATC3, CSNK2A2, FZD6, CER1, NKD2, SFRP2, RNF43, SMAD4, AXIN2, PRKCB, PRICKLE2, WNT4, PRICKLE1, NFATC2, PRK…
27	ecb04360	Axon guidance	0.00539355040727335	105	eca-miR-214, eca-let-7f, eca-miR-218, eca-miR-497, eca-miR-193b, eca-miR-500, eca-miR-148a, eca-miR-34c, eca-miR-370, eca-miR-34b-3p, novel-eca-miR-77, novel-eca-miR-25, eca-miR-29b, eca-miR-543, eca-miR-205, eca-miR-708, novel-eca-miR-42, eca-miR-450a, eca-miR-19b, eca-miR-30b, eca-miR-1249	SEMA7A, RGS3, PLXNB3, EPHA5, LRRC4, PLCG2, CXCR4, BMP7, PLXNA2, SMO, L1CAM, SEMA6A, PIK3CD, PRKCA, UNC5A, SSH3, PARD6G, SEMA3F, EPHB6, SEMA4A, RYK, FYN, NTNG2, WNT5A, RAC1, DPYSL2, PPP3CC, SEMA4D, SRGAP3, ROCK2, MAPK1, ROBO2, NGEF, NTN4, RAF1, EPHB2, UNC5D, SEMA3D, LIMK1, SLIT1, EPHB1, NRAS, SEMA3B, NFATC3, EPHA4, ROBO3, PRKCZ, SSH2, ABL1, PLXNB1, SEMA4C, SEMA5A, SEMA6D, PAK6, PARD3, ROBO1, PAK1,…
28	ecb04370	VEGF signaling pathway	0.00407258390452095	40	eca-miR-193b, eca-miR-29c, eca-miR-29b, eca-miR-340-3p, eca-miR-370, eca-miR-218, eca-miR-214, eca-miR-1249, eca-let-7f, eca-miR-497, eca-miR-205, eca-miR-148a, eca-miR-500, eca-miR-197, eca-miR-34c, eca-miR-708, novel-eca-miR-42, novel-eca-miR-25	PLCG2, MAPK11, PLA2G4D, SPHK2, PIK3CD, PRKCA, AKT2, VEGFA, SHC2, RAC1, MAP2K2, PPP3CC, MAPK1, RAF1, PLA2G4F, NRAS, MAPK14, PXN, CASP9, PTGS2, MAPK12, PRKCB, NFATC2, CDC42, KRAS, PRKCG, PIK3R1, PLA2G4B, SH2D2A, SPHK1, NOS3, PLA2G4A, PTK2, PPP3CA, PLA2G4E, MAPK13, KDR, SRC, MAPKAPK2
29	ecb04390	Hippo signaling pathway	0.0192272793310988	89	eca-miR-214, eca-miR-497, eca-miR-370, eca-miR-500, eca-miR-205, eca-miR-340-3p, novel-eca-miR-77, eca-miR-19b, eca-miR-29b, eca-miR-1249, eca-let-7f, eca-miR-148a, eca-miR-218, eca-miR-34c, eca-miR-29c, eca-miR-450a, eca-miR-708, eca-miR-34b-3p, eca-miR-193b, novel-eca-miR-42, eca-miR-543, eca-miR-197, novel-eca-miR-25	LATS1, FZD10, TP73, BMP7, YWHAQ, WNT2B, TP53BP2, FZD5, CTNNB1, TCF7, PARD6G, WNT10B, YAP1, WNT5A, WNT1, WNT7A, LLGL2, APC, AJUBA, SNAI2, CSNK1D, FRMD1, PPP1CA, CRB1, TEAD4, PPP2R1B, DLG1, CCND2, WNT6, DLG2, WNT7B, PATJ, SCRIB, PPP2R2C, WWC1, YWHAH, FZD6, PRKCZ, TGFB3, TGFBR2, NKD2, DLG3, PARD3, BMP4, SMAD4, AXIN2, LLGL1, TEAD2, ACTG1, PPP2R1A, WNT4, PPP2R2A, SERPINE1, LEF1, YWHAB, SMAD7, BMPR1A, …
30	ecb04510	Focal adhesion	3.4913408181104e-4	122	eca-let-7f, eca-miR-500, eca-miR-370, eca-miR-34c, novel-eca-miR-42, eca-miR-205, eca-miR-1249, eca-miR-340-3p, eca-miR-218, eca-miR-197, eca-miR-29c, eca-miR-708, eca-miR-214, eca-miR-19b, eca-miR-497, eca-miR-543, eca-miR-193b, eca-miR-148a, eca-miR-450a, eca-miR-29b, novel-eca-miR-77, novel-eca-miR-25	LAMC3, COL4A5, COMP, LAMB4, ITGA6, MYLK4, PARVA, SOS2, FN1, CTNNB1, PIK3CD, PRKCA, ITGA9, MYL2, LAMB3, PIP5K1A, FYN, MYLK3, AKT2, ITGA10, LAMB1, PARVB, VEGFA, SHC2, RAC1, PPP1CA, ROCK2, MAPK1, ITGA4, MYLK2, ITGB4, VWF, EGF, ITGA3, COL4A4, FLNA, COL9A2, FLNC, TNN, HGF, RAF1, COL9A1, CCND2, ITGB7, ITGA8, BCAR1, PXN, VAV1, COL6A6, FLT4, FLNB, PTEN, PAK6, CRKL, ITGA1, ARHGAP35, TLN1, TNC, COL1A1, PDG…
31	ecb04512	ECM-receptor interaction	1.4649542800289e-4	63	eca-let-7f, eca-miR-500, eca-miR-370, eca-miR-34c, eca-miR-1249, eca-miR-34b-3p, eca-miR-148a, eca-miR-197, eca-miR-29c, eca-miR-19b, eca-miR-205, eca-miR-214, eca-miR-193b, novel-eca-miR-42, eca-miR-450a, eca-miR-340-3p, eca-miR-708, eca-miR-218	LAMC3, COL4A5, COMP, LAMB4, ITGA6, FN1, DSPP, FRAS1, ITGA9, LAMB3, HMMR, ITGA10, LAMB1, DAG1, CD44, SV2C, ITGA4, ITGB4, VWF, ITGA3, COL4A4, COL9A2, TNN, COL9A1, ITGB7, ITGA8, HSPG2, FREM1, COL6A6, ITGA1, TNC, COL1A1, GP9, CD47, TNR, LAMA4, LAMA3, ITGB8, COL6A2, THBS4, ITGA2B, COL6A3, RELN, COL4A6, LAMC2, LAMB2, LAMA2, LAMC1, LAMA5, COL2A1, IBSP, COL1A2, ITGA5, AGRN, ITGB5, SDC1, LAMA1, SV2B, ITGB…
32	ecb04520	Adherens junction	0.00145092581607902	49	eca-miR-370, eca-miR-193b, eca-miR-340-3p, eca-miR-214, eca-let-7f, eca-miR-34c, eca-miR-205, eca-miR-218, eca-miR-497, eca-miR-1249, novel-eca-miR-42, eca-miR-29b, novel-eca-miR-77, eca-miR-148a, novel-eca-miR-25, eca-miR-543, eca-miR-29c	WASF3, PTPN6, NECTIN3, CTNNB1, TCF7, FARP2, FYN, NECTIN2, SNAI1, RAC1, EP300, LMO7, INSR, ACP1, SNAI2, NLK, NECTIN1, MAPK1, MAP3K7, CSNK2A2, PTPRF, TGFBR2, WASL, PARD3, SMAD4, ACTG1, CDC42, SORBS1, ACTN1, LEF1, TJP1, CDH1, IGF1R, ACTN4, YES1, WASF1, CTNNA1, CTNNA2, IQGAP1, BAIAP2, PTPN1, EGFR, PTPRB, PTPRM, TGFBR1, NECTIN4, SRC, FGFR1
33	ecb04540	Gap junction	0.00145092581607902	59	eca-miR-34c, novel-eca-miR-42, eca-miR-218, eca-miR-370, eca-miR-148a, eca-miR-497, eca-miR-29c, eca-miR-205, eca-miR-214, eca-miR-197, eca-miR-500, eca-let-7f, eca-miR-450a, eca-miR-193b, eca-miR-340-3p, eca-miR-543, eca-miR-708, eca-miR-29b, novel-eca-miR-77	GUCY1A1, SOS2, PRKCA, ITPR2, MAP2K2, CSNK1D, ADCY5, MAPK1, EGF, RAF1, PLCB4, MAPK7, ADCY4, TUBB4A, DRD2, TUBA8, NRAS, TUBA4A, TUBAL3, TUBB, TUBB6, ADCY2, GUCY1A2, GNAQ, PDGFB, PRKCB, GJD2, KRAS, PRKCG, TJP1, PLCB1, GUCY1B1, HTR2C, ITPR1, GRM1, PRKG2, ADCY8, PDGFD, PDGFRB, ADCY1, ADRB1, GNAS, ADCY7, EGFR, HTR2A, ADCY3, SRC, ADCY6, ITPR3, SOS1, PLCB2
34	ecb04610	Complement and coagulation cascades	0.0167106559639198	53	eca-miR-214, eca-miR-497, eca-let-7f, novel-eca-miR-25, eca-miR-708, eca-miR-197, eca-miR-19b, eca-miR-193b, eca-miR-218, eca-miR-450a, eca-miR-148a, eca-miR-500, eca-miR-34c, eca-miR-340-3p, eca-miR-34b-3p, eca-miR-205, novel-eca-miR-42, eca-miR-29b	C3AR1, F2RL3, F2R, C2, THBD, BDKRB1, C5AR1, F5, PLAU, PLAT, C9, FGG, MASP1, C1S, KLKB1, FGB, F12, SERPING1, VWF, A2M, SERPIND1, SERPINC1, F8, CPB2, ITGAM, C5, SERPINE1, C1QC, C1R, C6, MASP2, PLAUR, VSIG4, PROCR, SERPINA5, C4BPA, C7, F13A1, CD55
35	ecb04611	Platelet activation	0.0153757116798131	75	eca-miR-193b, eca-miR-214, eca-miR-497, eca-miR-29c, eca-miR-34c, novel-eca-miR-42, eca-miR-29b, eca-miR-370, eca-miR-450a, eca-miR-708, eca-miR-218, eca-miR-500, eca-miR-148a, eca-let-7f, eca-miR-543, eca-miR-205, eca-miR-34b-3p, eca-miR-197, eca-miR-1249, eca-miR-340-3p	PLCG2, F2RL3, F2R, MAPK11, GUCY1A1, MYLK4, PLA2G4D, PIK3CD, FGG, FYN, MYLK3, AKT2, ITPR2, PTGS1, FGB, ADCY5, RASGRP1, PPP1CA, ROCK2, MAPK1, MYLK2, VWF, PLA2G4F, PLCB4, ADCY4, LYN, PRKCZ, MAPK14, ADCY2, PIK3R6, TBXAS1, MAPK12, ARHGAP35, TLN1, COL1A1, GUCY1A2, GNAQ, ACTG1, GP9, PIK3CG, PIK3R1, ITGA2B, PLA2G4B, PLCB1, GUCY1B1, BTK, ROCK1, ITPR1, APBB1IP, ARHGEF12, STIM1, PTGIR, PRKG2, ADCY8, NOS3, P…
36	ecb04622	RIG-I-like receptor signaling pathway	0.0488553150577157	46	eca-miR-34c, eca-miR-29b, eca-miR-340-3p, eca-miR-29c, novel-eca-miR-77, eca-let-7f, eca-miR-148a, eca-miR-370, eca-miR-214, eca-miR-500, novel-eca-miR-42, eca-miR-19b, eca-miR-497, eca-miR-193b, eca-miR-205	IKBKE, ISG15, IKBKB, CASP8, MAPK11, IFN, RNF125, IFIH1, IRF7, RIPK1, OTUD5, MAP3K7, TRAF2, TRADD, NFKBIB, MAPK14, NFKB1, TKFC, STING1, MAPK12, TANK, NLRX1, SIKE1, IKBKG, TRAF6, IFNK, NFKBIA, CASP10, MAVS, ATG5, MAPK13, ALPHA2, IFNA1, TRAF3
37	ecb04630	JAK-STAT signaling pathway	0.0126557911475681	99	eca-miR-543, eca-miR-370, eca-miR-497, eca-miR-148a, eca-miR-214, novel-eca-miR-42, eca-miR-29b, eca-miR-34c, eca-let-7f, eca-miR-205, eca-miR-708, eca-miR-29c, eca-miR-218, eca-miR-193b, eca-miR-340-3p, eca-miR-1249, novel-eca-miR-77	PTPN2, PTPN6, SOCS3, IFNAR2, GHR, PIAS2, THPO, SOS2, IFN, CNTFR, IL15RA, PIK3CD, PIAS1, GALT, CSF3, IL22RA2, AKT2, IL10, STAT6, IFNGR1, CSF2, PRLR, EP300, GFAP, EPO, EGF, RAF1, CCND2, STAT5A, IFNLR1, CSF3R, LEPR, IFNGR2, IL10RA, IL21, IL2RB, IL12RB2, MTOR, MPL, IL23R, PIAS3, PDGFB, JAK3, MCL1, PIAS4, IL21R, JAK1, OSMR, IL13RA1, PIK3R1, LIFR, PIM1, CDKN1A, STAM2, IFNK, IL5RA, STAT2, IL13RA2, IL6R,…
38	ecb04668	TNF signaling pathway	0.0322846812226649	66	novel-eca-miR-42, eca-miR-497, eca-miR-34c, eca-miR-340-3p, eca-miR-29c, eca-miR-193b, eca-miR-370, eca-miR-214, eca-let-7f, eca-miR-29b, eca-miR-148a, eca-miR-500, eca-miR-19b, eca-miR-218, eca-miR-205, eca-miR-197, eca-miR-708, novel-eca-miR-77	CREB3, SOCS3, IKBKB, CASP8, MAPK11, TRAF5, IL18R1, PIK3CD, CREB3L2, MMP14, RIPK3, AKT2, MAP2K7, CSF2, TNFAIP3, RIPK1, BAG4, MAPK1, MAP3K7, TNFRSF1B, CXCL6, TRAF2, TRADD, FAS, JAG1, ICAM1, MAPK14, CREB3L3, NFKB1, TNFRSF1A, ITCH, TAB1, NOD2, TAB3, PTGS2, MLKL, CREB3L4, MAPK12, RPS6KA4, CREB5, PIK3R1, IKBKG, CFLAR, ATF6B, DNM1L, MAP2K3, NFKBIA, RPS6KA5, CASP10, PGAM5, CCL5, DAB2IP, MAP2K4, LIF, MAPK…
39	ecb04730	Long-term depression	6.9240651723788e-4	43	eca-miR-34c, eca-miR-29b, eca-miR-218, eca-miR-370, eca-miR-214, eca-miR-497, eca-miR-205, eca-let-7f, eca-miR-148a, eca-miR-450a, eca-miR-197, eca-miR-34b-3p, eca-miR-708, novel-eca-miR-42, eca-miR-340-3p, novel-eca-miR-77, eca-miR-1249	GUCY1A1, PLA2G4D, PRKCA, ITPR2, MAP2K2, NOS1, MAPK1, RAF1, PPP2R1B, PLA2G4F, PLCB4, LYN, NRAS, RYR1, GRIA2, GRIA3, GUCY1A2, GNAQ, PRKCB, PPP2R1A, KRAS, PRKCG, CRHR1, GNA12, PLA2G4B, PLCB1, GUCY1B1, GRIA1, PPP1R17, ITPR1, IGF1R, GRID2, GRM1, ARAF, PRKG2, PLA2G4A, GNAS, IGF1, PLA2G4E, GNAO1, ITPR3, PLCB2
40	ecb04750	Inflammatory mediator regulation of TRP channels	0.00769170225299038	66	eca-miR-218, eca-miR-340-3p, eca-miR-193b, eca-miR-34c, eca-miR-708, eca-miR-205, eca-miR-29c, eca-miR-29b, eca-miR-370, eca-let-7f, eca-miR-214, eca-miR-148a, eca-miR-497, eca-miR-500, eca-miR-197, eca-miR-1249, eca-miR-543, novel-eca-miR-77, novel-eca-miR-42	TRPA1, ASIC2, PLCG2, HRH1, BDKRB1, IL1RAP, MAPK11, PLA2G4D, PIK3CD, PRKCA, ITPR2, PTGER2, NTRK1, ADCY5, NGF, PPP1CA, TRPM8, PLA2G4F, PLCB4, ADCY4, MAPK14, IL1R1, ADCY2, MAPK12, GNAQ, ASIC3, PRKCB, ASIC4, PRKCG, PIK3R1, ASIC5, PLA2G4B, PLCB1, PLA2G6, HTR2C, CALML4, ITPR1, MAP2K3, CAMK2D, ADCY8, PLA2G4A, CYP2C23, ADCY1, TRPV3, TRPV4, GNAS, ADCY7, CYP2C114, IGF1, PRKCQ, HTR2A, PLA2G4E, MAPK13, ADCY3…
41	ecb04810	Regulation of actin cytoskeleton	4.939261249582e-4	130	novel-eca-miR-42, eca-miR-34c, eca-miR-214, eca-miR-497, eca-miR-197, eca-miR-1249, eca-let-7f, eca-miR-708, eca-miR-370, eca-miR-340-3p, eca-miR-34b-3p, eca-miR-148a, eca-miR-543, eca-miR-205, eca-miR-218, eca-miR-29c, eca-miR-193b, eca-miR-29b, eca-miR-19b, eca-miR-500, novel-eca-miR-77, eca-miR-450a, eca-miR-30b	FGD1, CHRM5, CXCR4, F2R, RDX, PFN3, CHRM1, BDKRB1, ITGA6, MYLK4, SOS2, IQGAP2, FN1, MYH14, PIK3CD, ITGA9, MYL2, PIP4K2A, SSH3, PIP5K1A, MYLK3, ITGA10, LPAR2, APC, GIT1, ITGAL, RAC1, MAP2K2, PPP1CA, ROCK2, MAPK1, ITGA4, MYLK2, ITGB4, EGF, ITGA3, ARPC2, MOS, RAF1, CYFIP2, LIMK1, MSN, ITGB7, NRAS, ITGA8, BCAR1, INSRR, PXN, FGFR2, SSH2, NCKAP1L, FGF7, VAV1, WASL, FGD3, PAK6, CRKL, ITGA1, ARHGAP35, IT…
42	ecb04911	Insulin secretion	0.00257499759499161	56	novel-eca-miR-42, eca-miR-214, eca-miR-34c, eca-let-7f, eca-miR-218, eca-miR-340-3p, eca-miR-370, eca-miR-148a, eca-miR-205, eca-miR-19b, eca-miR-197, eca-miR-497, eca-miR-543, eca-miR-1249, eca-miR-193b, eca-miR-34b-3p, eca-miR-708, eca-miR-29b	CREB3, SLC2A1, PDX1, SLC2A2, GPR119, CREB3L2, PRKCA, ADCYAP1R1, GIP, RYR2, ADCY5, PLCB4, ADCY4, CCK, CREB3L3, ADCY2, PCLO, GLP1R, CACNA1F, CREB3L4, GNAQ, KCNN3, PRKCB, RAPGEF4, PRKCG, CREB5, ATP1B3, CACNA1S, PLCB1, ABCC8, TRPM4, ATF6B, CACNA1C, RAB3A, RIMS2, STX1A, CAMK2D, ATP1A4, ATP1A3, ADCY8, ATP1A1, ADCY1, ATP1A2, KCNU1, GNAS, ADCY7, KCNMB2, ADCYAP1, CACNA1D, ADCY3, ADCY6, ITPR3, PLCB2
43	ecb04916	Melanogenesis	0.0303967845481761	60	novel-eca-miR-42, eca-miR-497, eca-miR-29b, eca-miR-340-3p, eca-miR-214, eca-miR-218, eca-miR-19b, eca-miR-1249, eca-let-7f, eca-miR-370, eca-miR-34c, eca-miR-148a, eca-miR-205, eca-miR-29c, eca-miR-193b, novel-eca-miR-58, eca-miR-197, eca-miR-543, eca-miR-708	CREB3, FZD10, WNT2B, MITF, FZD5, CTNNB1, CREB3L2, PRKCA, TCF7, WNT10B, WNT5A, WNT1, WNT7A, MAP2K2, TYRP1, EP300, ADCY5, MAPK1, RAF1, WNT6, PLCB4, KIT, WNT7B, ADCY4, NRAS, FZD6, CREB3L3, POMC, TYR, ADCY2, CREB3L4, GNAQ, PRKCB, WNT4, KRAS, PRKCG, LEF1, DVL1, PLCB1, WNT3, CALML4, WNT11, FZD7, CAMK2D, ADCY8, WNT2, EDNRB, ADCY1, FZD4, GNAS, ADCY7, WNT8B, WNT10A, WNT9A, ADCY3, DCT, ADCY6, WNT3A, GNAO1,…
44	ecb04918	Thyroid hormone synthesis	0.00334847120786933	51	novel-eca-miR-42, eca-miR-148a, novel-eca-miR-58, eca-miR-214, eca-miR-218, eca-miR-1249, eca-miR-205, eca-miR-19b, eca-let-7f, eca-miR-197, eca-miR-34c, eca-miR-370, eca-miR-497, eca-miR-193b, eca-miR-543, eca-miR-340-3p, eca-miR-708, eca-miR-29b	CREB3, LRP2, GPX6, CREB3L2, PRKCA, PAX8, ITPR2, ADCY5, SERPINA7, PLCB4, ADCY4, GSR, CREB3L3, ADCY2, CREB3L4, DUOX2, GNAQ, PRKCB, TG, IYD, SLC5A5, PRKCG, CREB5, ATP1B3, GPX7, PLCB1, ATF6B, ITPR1, GPX8, ASGR2, ASGR1, DUOX1, ATP1A4, ATP1A3, ADCY8, ATP1A1, ADCY1, TPO, ATP1A2, PDIA4, GNAS, ADCY7, HSP90B1, ADCY3, ADCY6, ITPR3, GPX3, PLCB2
45	ecb04919	Thyroid hormone signaling pathway	0.0388488212635044	69	eca-miR-214, eca-miR-193b, eca-let-7f, eca-miR-340-3p, eca-miR-370, eca-miR-218, eca-miR-34c, eca-miR-497, eca-miR-205, eca-miR-19b, eca-miR-148a, eca-miR-197, novel-eca-miR-42, eca-miR-29b, eca-miR-708, eca-miR-1249	SLC2A1, PLCG2, MED12L, CTNNB1, PIK3CD, PRKCA, ATP2A2, NCOA2, AKT2, MAP2K2, EP300, MAPK1, MED17, RAF1, PLCB4, MED14, ATP2A3, ATP2A1, HDAC2, MDM2, NRAS, NOTCH2, TBC1D4, MTOR, CASP9, BMP4, MED13, PFKL, PRKCB, ACTG1, WNT4, THRB, KRAS, PRKCG, ATP1B3, PIK3R1, PLCD3, MED16, PLCB1, MYH7, NOTCH3, TSC2, MED30, ESR1, PLCE1, RXRB, NOTCH1, MED13L, PLCD1, MED4, MED12, RXRG, ATP1A4, ATP1A3, ATP1A1, ATP1A2, CCND…
46	ecb04920	Adipocytokine signaling pathway	0.00334847120786933	47	eca-miR-214, eca-miR-497, eca-miR-29b, eca-miR-34c, eca-let-7f, eca-miR-450a, eca-miR-197, eca-miR-205, eca-miR-29c, eca-miR-193b, eca-miR-148a, eca-miR-218, novel-eca-miR-42, eca-miR-500, eca-miR-708, eca-miR-370	G6PC1, SLC2A1, SOCS3, PRKAG3, IKBKB, IRS1, SLC2A4, AKT2, ACSL3, IRS4, PRKAB1, CAMKK2, TNFRSF1B, PRKAA2, TRAF2, TRADD, PCK2, PCK1, NFKBIB, LEPR, STK11, NFKB1, POMC, TNFRSF1A, MTOR, ACACB, ACSL4, CPT1A, ACSBG2, NFKBIE, IKBKG, RXRB, NFKBIA, G6PC3, RXRG, PTPN11, PPARGC1A, IRS2, STAT3, RXRA, PRKCQ, ACSL5, LEP, CPT1B, PRKAG2, PRKAG1
47	ecb04921	Oxytocin signaling pathway	7.82962377766596e-5	97	eca-let-7f, eca-miR-205, eca-miR-708, eca-miR-370, eca-miR-148a, eca-miR-29b, eca-miR-34c, novel-eca-miR-42, eca-miR-218, eca-miR-497, eca-miR-214, eca-miR-543, eca-miR-197, eca-miR-29c, eca-miR-340-3p, eca-miR-1249, eca-miR-450a, novel-eca-miR-77, novel-eca-miR-25, eca-miR-193b, novel-eca-miR-58	NPR1, CACNB1, KCNJ12, KCNJ6, CACNA2D2, PRKAG3, GUCY1A1, MYLK4, CACNG4, PLA2G4D, PRKCA, MYLK3, CACNG1, RYR2, ITPR2, MAP2K2, PPP3CC, ADCY5, PPP1CA, ROCK2, MAPK1, CACNA2D1, MYLK2, PRKAB1, RGS2, RAF1, CACNB3, CAMKK2, PLA2G4F, PRKAA2, PLCB4, MAPK7, ADCY4, NRAS, NFATC3, CACNB2, NPPA, RYR3, RYR1, CACNG3, ADCY2, CACNA1F, PIK3R6, PTGS2, CACNG2, OXTR, MYL6B, GUCY1A2, GNAQ, PRKCB, ACTG1, NFATC2, CAMK1D, KRA…
48	ecb04925	Aldosterone synthesis and secretion	0.0222764151525539	57	novel-eca-miR-42, eca-let-7f, eca-miR-497, eca-miR-214, eca-miR-218, eca-miR-34c, eca-miR-708, eca-miR-148a, eca-miR-19b, eca-miR-205, eca-miR-193b, novel-eca-miR-25, eca-miR-197, eca-miR-450a, eca-miR-370, eca-miR-543, eca-miR-1249, eca-miR-340-3p, eca-miR-29b	CREB3, NPR1, ATP2B4, CREB3L2, PRKCA, PRKD3, ITPR2, CACNA1I, ADCY5, STAR, PLCB4, DAGLB, ADCY4, NR4A2, HSD3B2, NPPA, CREB3L3, POMC, ATF1, CYP21A1, ADCY2, CACNA1G, CACNA1F, CREB3L4, CYP11A1, GNAQ, PRKCB, CAMK1D, PRKCG, CREB5, ATP1B3, CACNA1S, PLCB1, ATF6B, CALML4, ITPR1, CACNA1C, ATP2B3, ATP2B2, CAMK2D, ATP1A4, ATP1A3, ADCY8, PRKD2, ATP1A1, KCNJ5, ADCY1, ATP1A2, GNAS, ADCY7, CACNA1D, ADCY3, DAGLA, A…
49	ecb04927	Cortisol synthesis and secretion	0.0108177674840418	42	novel-eca-miR-42, eca-miR-340-3p, eca-miR-214, eca-miR-34c, eca-miR-193b, eca-miR-218, eca-miR-708, eca-miR-148a, eca-miR-543, eca-miR-19b, eca-miR-205, eca-let-7f, novel-eca-miR-25, eca-miR-497, eca-miR-370, eca-miR-197, eca-miR-29b	CREB3, KCNA4, CREB3L2, PDE8A, CYP11B1, ITPR2, CACNA1I, ADCY5, CYP17A1, PDE8B, STAR, PLCB4, ADCY4, HSD3B2, CREB3L3, POMC, CYP21A1, ADCY2, CACNA1G, CACNA1F, CREB3L4, CYP11A1, NR0B1, GNAQ, CREB5, CACNA1S, PLCB1, ATF6B, ITPR1, CACNA1C, KCNK2, ADCY8, ADCY1, GNAS, ADCY7, SP1, CACNA1D, ADCY3, ADCY6, PBX1, ITPR3, PLCB2
50	ecb04928	Parathyroid hormone synthesis, secretion and action	0.00283167335576837	66	novel-eca-miR-42, eca-miR-450a, eca-miR-214, eca-miR-218, eca-miR-370, eca-miR-30b, eca-miR-148a, eca-miR-497, eca-miR-205, eca-miR-34c, eca-miR-340-3p, eca-miR-19b, eca-miR-708, eca-let-7f, eca-miR-197, eca-miR-29b, eca-miR-193b, eca-miR-543, eca-miR-1249, novel-eca-miR-25, novel-eca-miR-58	CREB3, MMP13, CREB3L2, PRKCA, MMP14, ITPR2, AKAP13, ADCY5, MAPK1, MMP25, MEF2A, RAF1, PLCB4, MMP17, SOST, SLC34A2, ADCY4, GCM1, NR4A2, EGR1, SLC9A3R1, PTHLH, CREB3L3, PLD2, VDR, ADCY2, SLC34A1, CREB3L4, ARRB1, GNAQ, PRKCB, MMP16, PRKCG, CREB5, GNA12, RUNX2, FGF23, PLCB1, CDKN1A, ATF6B, ITPR1, ARHGEF11, RXRB, ARAF, RXRG, ADCY8, CASR, MMP24, ADCY1, CYP27B1, PLD1, ARRB2, GNAS, ADCY7, EGFR, ARHGEF1, …
51	ecb04931	Insulin resistance	0.00453386241611519	67	novel-eca-miR-42, eca-miR-214, eca-let-7f, eca-miR-34c, eca-miR-497, eca-miR-29b, eca-miR-543, eca-miR-370, eca-miR-205, eca-miR-148a, eca-miR-218, eca-miR-1249, eca-miR-34b-3p, eca-miR-19b, eca-miR-500, eca-miR-193b, eca-miR-197, eca-miR-450a, eca-miR-708, novel-eca-miR-77	CREB3, G6PC1, TRIB3, SLC2A1, SLC2A2, SOCS3, PPP1R3D, PRKAG3, IKBKB, IRS1, SLC27A6, PTPA, PIK3CD, CREB3L2, SLC2A4, AKT2, INSR, PPP1CA, SLC27A4, PRKAB1, RPS6KA3, PYGL, PRKAA2, PCK2, PCK1, PTPRF, PRKCZ, CREB3L3, NFKB1, SLC27A1, TNFRSF1A, TBC1D4, MTOR, PTEN, ACACB, CPT1A, RPS6KA1, CREB3L4, PRKCB, PPARGC1B, CREB5, RPS6KA6, PIK3R1, SREBF1, RPS6KA2, MLXIPL, PYGB, NFKBIA, OGT, PYGM, G6PC3, SLC27A2, PTPN1…
52	ecb04934	Cushing syndrome	0.0145774355417058	90	novel-eca-miR-42, eca-miR-497, eca-miR-340-3p, eca-miR-193b, eca-miR-214, eca-miR-34c, eca-miR-19b, novel-eca-miR-25, eca-miR-29b, eca-miR-1249, eca-let-7f, eca-miR-148a, eca-miR-218, eca-miR-370, eca-miR-708, eca-miR-543, eca-miR-205, eca-miR-29c, eca-miR-500, eca-miR-197	CREB3, FZD10, KCNA4, PDE11A, WNT2B, FZD5, CTNNB1, CREB3L2, PDE8A, TCF7, WNT10B, KMT2A, WNT5A, CYP11B1, WNT1, WNT7A, APC, ITPR2, MAP2K2, ARMC5, CACNA1I, ADCY5, CYP17A1, MAPK1, PDE8B, STAR, WNT6, PLCB4, WNT7B, ADCY4, ASH2L, HSD3B2, FZD6, CREB3L3, POMC, CYP21A1, ADCY2, CACNA1G, AIP, CACNA1F, WDR5, CREB3L4, CYP11A1, AXIN2, GNAQ, WNT4, CREB5, LEF1, CRHR1, CACNA1S, CCNE2, DVL1, RBBP5, PLCB1, CDKN1A, WN…
53	ecb04935	Growth hormone synthesis, secretion and action	0.0323268266979383	68	novel-eca-miR-42, eca-miR-497, eca-miR-193b, eca-miR-214, eca-miR-29c, eca-miR-197, eca-miR-370, eca-miR-218, eca-miR-34c, eca-miR-1249, eca-miR-148a, eca-miR-205, eca-miR-500, eca-miR-19b, eca-let-7f, novel-eca-miR-77, eca-miR-29b, eca-miR-340-3p, eca-miR-708	CREB3, SOCS3, PLCG2, GHR, MAPK11, SOS2, SSTR3, IRS1, PIK3CD, CREB3L2, PRKCA, AKT2, POU1F1, SHC2, ITPR2, MAP2K2, EP300, ADCY5, MAPK1, IRS4, RAF1, PLCB4, STAT5A, ADCY4, NRAS, BCAR1, MAPK14, CREB3L3, GHRHR, ADCY2, MTOR, CACNA1F, CRKL, CREB3L4, GHSR, MAPK12, GNAQ, PRKCB, KRAS, PRKCG, CREB5, CACNA1S, PIK3R1, PLCB1, SSTR2, ATF6B, ITPR1, CACNA1C, MAP2K3, ADCY8, ADCY1, MAP2K4, IRS2, STAT3, GNAS, SOCS2, A…
54	ecb04970	Salivary secretion	0.0328898342281235	51	eca-miR-1249, eca-miR-34c, eca-miR-497, eca-miR-218, eca-let-7f, eca-miR-214, eca-miR-148a, eca-miR-205, eca-miR-193b, eca-miR-340-3p, eca-miR-450a, eca-miR-500, eca-miR-197, novel-eca-miR-77, eca-miR-370, eca-miR-708, eca-miR-29b	ADRA1D, GUCY1A1, ATP2B4, PRKCA, AQP5, ITPR2, NOS1, ADCY5, PLCB4, ADCY4, 3, SLC12A2, RYR3, ADCY2, GUCY1A2, GNAQ, LYZ, PRKCB, PRKCG, ATP1B3, CD38, PLCB1, GUCY1B1, CALML4, ITPR1, BST1, ATP2B3, ATP2B2, PRKG2, ATP1A4, ATP1A3, ADCY8, ATP1A1, SLC4A2, ADCY1, ATP1A2, ADRB1, GNAS, BEST2, ADCY7, ADCY3, ADCY6, ITPR3, PLCB2, ADRA1A
55	ecb04972	Pancreatic secretion	0.0447022490687085	59	eca-miR-497, eca-miR-34c, eca-miR-218, eca-miR-214, eca-miR-197, eca-miR-370, eca-let-7f, eca-miR-148a, eca-miR-205, eca-miR-340-3p, eca-miR-193b, eca-miR-1249, novel-eca-miR-25, novel-eca-miR-77, eca-miR-500, eca-miR-708, eca-miR-29b	ATP2B4, PLA2G5, PRKCA, ATP2A2, PNLIPRP2, RYR2, ITPR2, RAC1, CFTR, ADCY5, PLCB4, RAB27B, CEL, ATP2A3, ADCY4, ATP2A1, CCK, SLC12A2, PLA2G10, ADCY2, CPB2, GNAQ, PRKCB, SCTR, PRKCG, SLC4A4, ATP1B3, RAB3D, CD38, PLA2G2F, PLCB1, ITPR1, BST1, ATP2B3, ATP2B2, ATP1A4, ATP1A3, ADCY8, ATP1A1, SLC4A2, ADCY1, PLA2G3, ATP1A2, KCNQ1, TPCN2, CA2, GNAS, ADCY7, ADCY3, ADCY6, ITPR3, PLCB2
56	ecb04973	Carbohydrate digestion and absorption	0.00334847120786933	34	eca-miR-214, eca-miR-34c, eca-miR-205, eca-miR-370, eca-miR-197, eca-let-7f, eca-miR-148a, eca-miR-450a, eca-miR-1249, eca-miR-708, eca-miR-500, novel-eca-miR-42	G6PC1, SLC2A2, SLC5A1, PIK3CD, AKT2, PLCB4, HK3, PRKCB, LCT, ATP1B3, PIK3R1, PLCB1, SI, TAS1R3, SLC2A5, G6PC3, ATP1A4, ATP1A3, ATP1A1, ATP1A2, SLC37A4, CACNA1D, HKDC1, HK1, GNAT3, HK2, PLCB2
57	ecb04974	Protein digestion and absorption	0.00593580381701496	67	eca-miR-500, eca-miR-197, eca-let-7f, eca-miR-34c, eca-miR-205, eca-miR-29c, eca-miR-370, eca-miR-29b, novel-eca-miR-42, eca-miR-497, novel-eca-miR-77, eca-miR-214, novel-eca-miR-25, eca-miR-340-3p, eca-miR-193b, eca-miR-1249	COL4A5, COL19A1, COL17A1, SLC8A2, COL14A1, SLC3A2, MME, SLC7A9, SLC15A1, ELN, COL4A4, COL5A2, SLC1A5, COL9A2, COL9A1, PAG, COL28A1, SLC7A8, SLC38A2, COL6A6, COL18A1, CPB2, COL1A1, COL8A1, COL6A2, ATP1B3, COL26A1, COL6A3, COL15A1, COL4A6, XPNPEP2, SLC8A3, COL11A1, PRCP, COL24A1, COL2A1, COL16A1, ATP1A4, ATP1A3, ATP1A1, COL1A2, ATP1A2, COL12A1, COL27A1, KCNQ1, SLC6A19, COL8A2, COL13A1, SLC36A1, COL…
58	ecb05165	Human papillomavirus infection	2.16308563452977e-6	211	novel-eca-miR-42, eca-miR-34c, eca-let-7f, eca-miR-500, eca-miR-29b, eca-miR-497, eca-miR-214, eca-miR-370, eca-miR-148a, eca-miR-340-3p, eca-miR-1249, eca-miR-197, eca-miR-29c, novel-eca-miR-77, eca-miR-19b, eca-miR-708, eca-miR-205, eca-miR-193b, eca-miR-218, eca-miR-34b-3p, eca-miR-450a, eca-miR-543	CREB3, TLR3, IKBKE, LAMC3, COL4A5, ISG15, FZD10, TERT, COMP, IFNAR2, PSMC1, PSEN1, CSNK1A1, IKBKB, LAMB4, CASP8, WNT2B, UBE3A, ITGA6, SOS2, FN1, HEYL, FZD5, CTNNB1, PIK3CD, CREB3L2, ITGA9, TCF7, LAMB3, PARD6G, WNT10B, RFNG, PKM, AKT2, WNT5A, ITGA10, WNT1, MHCB3, WNT7A, LLGL2, LAMB1, APC, VEGFA, MAP2K2, EP300, TSC1, MAPK1, TCIRG1, ATP6V1C2, ITGA4, ITGB4, PPP2R5E, VWF, EGF, ITGA3, COL4A4, COL9A2, T…
59	ecb05205	Proteoglycans in cancer	0.001770001583459	121	eca-miR-214, eca-miR-370, eca-miR-497, eca-miR-193b, eca-miR-197, eca-miR-29c, novel-eca-miR-42, eca-miR-1249, eca-miR-340-3p, eca-miR-218, eca-miR-19b, eca-miR-34c, eca-miR-29b, eca-let-7f, eca-miR-543, eca-miR-205, eca-miR-148a, eca-miR-500, eca-miR-708, novel-eca-miR-58, novel-eca-miR-77	HPSE2, PTPN6, FZD10, PLCG2, MMP2, RDX, WNT2B, SMO, MAPK11, SOS2, FN1, FZD5, CTNNB1, CTSL, PLAU, PIK3CD, PRKCA, WNT10B, SDC2, GAB1, AKT2, WNT5A, WNT1, WNT7A, VEGFA, ITPR2, RAC1, MAP2K2, GPC3, PPP1CA, ROCK2, CD44, MAPK1, DDX5, FLNA, ANK3, FLNC, HGF, RAF1, WNT6, MSN, WNT7B, FAS, MDM2, NRAS, DROSHA, HSPG2, FZD6, MAPK14, PXN, GPC1, VAV1, HCLS1, RPS6, MTOR, FLNB, MAPK12, TLR2, COL1A1, PRKCB, PAK1, ACTG…
60	ecb05215	Prostate cancer	0.0350149655474205	57	novel-eca-miR-42, eca-miR-34c, eca-miR-340-3p, eca-miR-193b, eca-miR-370, eca-miR-214, eca-let-7f, eca-miR-497, eca-miR-500, eca-miR-29c, eca-miR-205, eca-miR-218, eca-miR-148a, eca-miR-19b, eca-miR-1249, eca-miR-197, eca-miR-543, novel-eca-miR-77	CREB3, IKBKB, SOS2, CTNNB1, PLAU, PIK3CD, CREB3L2, PLAT, TCF7, HSP90AB1, AKT2, MAP2K2, EP300, AR, MAPK1, ERG, EGF, RAF1, MDM2, NRAS, INSRR, CREB3L3, FGFR2, NFKB1, MTOR, PTEN, CASP9, CREB3L4, PDGFB, HSP90AA1, KRAS, CREB5, LEF1, PIK3R1, ZEB1, CCNE2, IKBKG, CDKN1A, IGF1R, NFKBIA, E2F1, SPINT1, ARAF, SRD5A2, PDGFD, PDGFRB, CCND1, ETV5, EGFR, IGF1, HSP90B1, SOS1, FGFR1
61	ecb05216	Thyroid cancer	0.0436667719193089	25	eca-miR-34c, eca-miR-370, eca-let-7f, eca-miR-340-3p, eca-miR-214, eca-miR-148a, eca-miR-1249, eca-miR-497, eca-miR-205, eca-miR-218, eca-miR-708, eca-miR-29c, eca-miR-543	PPARG, CCDC6, NCOA4, CTNNB1, TCF7, GADD45B, PAX8, NTRK1, MAP2K2, MAPK1, TPM3, NRAS, KRAS, LEF1, TFG, CDKN1A, TPR, CDH1, RXRB, GADD45G, RXRG, CCND1, RXRA, GADD45A, POLK
62	ecb05217	Basal cell carcinoma	0.0244510566245787	40	eca-let-7f, eca-miR-497, eca-miR-193b, eca-miR-340-3p, eca-miR-214, eca-miR-19b, eca-miR-29b, eca-miR-1249, eca-miR-148a, eca-miR-370, eca-miR-29c, eca-miR-34c, eca-miR-218, eca-miR-205, novel-eca-miR-42, eca-miR-197, eca-miR-543	PTCH2, FZD10, WNT2B, SMO, FZD5, CTNNB1, TCF7, WNT10B, WNT5A, WNT1, GADD45B, WNT7A, APC, GLI1, WNT6, WNT7B, FZD6, BMP4, AXIN2, WNT4, KIF7, LEF1, DVL1, CDKN1A, WNT3, WNT11, GADD45G, FZD7, WNT2, FZD4, GLI3, WNT8B, AXIN1, WNT10A, APC2, WNT9A, GADD45A, GLI2, WNT3A, POLK
63	ecb05410	Hypertrophic cardiomyopathy	1.7082351731961e-4	62	eca-miR-205, eca-miR-148a, eca-miR-29b, eca-miR-34c, eca-miR-214, eca-miR-197, eca-miR-340-3p, eca-miR-497, eca-let-7f, eca-miR-370, novel-eca-miR-25, eca-miR-193b, eca-miR-543, eca-miR-450a, novel-eca-miR-42, eca-miR-19b, eca-miR-218, eca-miR-708, novel-eca-miR-77, eca-miR-1249	CACNB1, CACNA2D2, PRKAG3, ITGA6, CACNG4, ATP2A2, ITGA9, MYL2, SLC8A2, CACNG1, ITGA10, RYR2, DAG1, CACNA2D1, ITGA4, TPM3, ITGB4, LMNA, ITGA3, PRKAB1, CACNB3, ACTC1, PRKAA2, ATP2A3, ATP2A1, ITGB7, ACE, EMD, ITGA8, TPM2, CACNB2, TGFB3, DMD, CACNG3, CACNA1F, CACNG2, ITGA1, ACTG1, ITGB8, SGCB, CACNA1S, ITGA2B, MYH7, SGCG, CACNA1C, TNNT2, SLC8A3, LAMA2, ITGA5, ITGB5, IGF1, LAMA1, CACNG6, DES, CACNA1D, …
64	ecb05412	Arrhythmogenic right ventricular cardiomyopathy	6.82693878387053e-5	55	eca-miR-205, eca-miR-148a, eca-miR-34c, eca-miR-29b, eca-miR-340-3p, eca-miR-214, eca-miR-197, eca-miR-497, eca-let-7f, eca-miR-370, eca-miR-1249, novel-eca-miR-25, eca-miR-193b, eca-miR-543, eca-miR-450a, novel-eca-miR-42, eca-miR-19b, eca-miR-218, eca-miR-708	CACNB1, CACNA2D2, ITGA6, CACNG4, CTNNB1, ATP2A2, DSC2, ITGA9, TCF7, SLC8A2, CACNG1, ITGA10, RYR2, DAG1, CDH2, CACNA2D1, ITGA4, ITGB4, LMNA, ITGA3, CACNB3, ATP2A3, ATP2A1, ITGB7, EMD, ITGA8, CACNB2, DMD, CACNG3, CACNA1F, CACNG2, ITGA1, ACTG1, ITGB8, ACTN3, LEF1, SGCB, CACNA1S, ITGA2B, SGCG, CACNA1C, SLC8A3, LAMA2, CTNNA1, ITGA5, CTNNA2, ITGB5, LAMA1, CACNG6, DES, CACNA1D, PKP2, CACNA2D3, ITGB6, IT…
65	ecb05414	Dilated cardiomyopathy	1.6569134869488e-4	65	eca-miR-205, eca-miR-148a, eca-miR-34c, eca-miR-29b, eca-miR-214, eca-miR-197, eca-miR-340-3p, eca-miR-497, eca-let-7f, eca-miR-370, novel-eca-miR-25, eca-miR-193b, eca-miR-543, eca-miR-450a, novel-eca-miR-42, eca-miR-19b, eca-miR-218, eca-miR-708, novel-eca-miR-77, eca-miR-1249	CACNB1, CACNA2D2, ITGA6, CACNG4, ATP2A2, ITGA9, MYL2, SLC8A2, CACNG1, ITGA10, RYR2, DAG1, ADCY5, CACNA2D1, ITGA4, TPM3, ITGB4, LMNA, ITGA3, CACNB3, ACTC1, ATP2A3, ADCY4, ATP2A1, ITGB7, EMD, ITGA8, TPM2, CACNB2, TGFB3, DMD, CACNG3, ADCY2, CACNA1F, CACNG2, ITGA1, ACTG1, ITGB8, SGCB, CACNA1S, ITGA2B, MYH7, SGCG, CACNA1C, TNNT2, SLC8A3, LAMA2, ADCY8, ITGA5, ADCY1, ADRB1, ITGB5, GNAS, ADCY7, IGF1, LAM…

## Sheet: III vs IIA
No,	KEGG ID	Description	P-adjusted	Number of DEGs enriched to particular KEGG	List of miRNAs binding targets genes	List of DEGs enriched to the particular KEGG
1	ecb04921	Oxytocin signaling pathway	0.0329001970340349	29	novel-eca-miR-42, novel-eca-miR-25, eca-miR-151-5p	NPR1, KCNJ6, MYLK4, CACNG4, ITPR2, MAP2K2, CACNB3, CAMKK2, PRKAG2, PLCB4, MAPK7, NPPA, RYR1, MYL6B, GNAQ, ACTG1, PLCB1, ROCK1, EEF2K, ADCY1, CAMK2D, PPP1R12B, EEF2, CACNA2D3, PLA2G4E, SRC, PRKAB1, CAMK1G
2	ecb04922	Glucagon signaling pathway	0.0336339585839466	22	novel-eca-miR-42, novel-eca-miR-25, eca-miR-151-5p	CREB3, G6PC1, PHKG2, ITPR2, EP300, PYGL, PRKAG2, PLCB4, PCK2, PCK1, GNAQ, PLCB1, LDHC, PPP4C, CAMK2D, PPP4R3B, SLC2A1, PRKAB1, PHKA2

## Sheet: III vs IIB
No.	KEGG ID	Description	P-adjusted	Number of DEGs enriched to particular KEGG	List of miRNAs binding targets genes	List of DEGs enriched to the particular KEGG
1	ecb00330	Arginine and proline metabolism	0.0166530430119296	22	eca-miR-9055, eca-miR-145, eca-miR-615-3p, eca-miR-370, eca-miR-205, novel-eca-miR-58	GOT1, P4HA3, AGMAT, DAO, PYCR1, NOS1, CARNS1, ALDH4A1, P4HA1, GATM, ARG2, ALDH2, LAP3, SRM, SAT1, CKM, MAOA, NOS3, NOS2
2	ecb04144	Endocytosis	0.010293219143933	82	eca-miR-370, eca-miR-9055, eca-miR-205, eca-miR-145, novel-eca-miR-77, eca-miR-615-3p, eca-miR-34b-3p, novel-eca-miR-58	STAMBP, EPN3, GRK2, RAB11FIP4, RNF41, RAB11FIP5, ASAP3, EEA1, BIN1, ZFYVE9, KIF5A, ACAP3, PARD6G, PIP5K1A, SNX4, MHCB3, AP2B1, NEDD4, SH3GL2, CHMP2B, HGS, RUFY2, VPS37C, CBLB, ACAP1, PLD2, TGFBR2, ARAP3, WASL, WIPF1, DNAJC6, ARFGEF1, SNX5, PARD3, ARRB1, EPS15L1, RAB11FIP2, ARF5, IGF2R, EPS15, IGF1R, SNF8, SNX3, PSD4, WIPF3, DNM2, ARFGAP3, AGAP2, WASHC5, RAB5C, VPS25, VPS4B, EHD2, IQSEC1, RABEP1, …
3	ecb04152	AMPK signaling pathway	2.401699057773e-4	48	novel-eca-miR-58, eca-miR-145, eca-miR-615-3p, eca-miR-370, eca-miR-205, eca-miR-9055, eca-miR-34b-3p, novel-eca-miR-77	G6PC1, FOXO1, CAB39L, IRS2, PRKAG3, PIK3CD, CREB3L2, SLC2A4, INSR, TSC1, CFTR, RAB14, PRKAB1, CAMKK2, PFKFB3, ACACA, PCK2, PPP2R2C, LIPE, CAB39, MTOR, ACACB, CPT1A, PPP2R1A, PPP2R2A, PPP2R5C, FASN, SREBF1, HMGCR, IGF1R, TSC2, TBC1D1, CRTC2, STRADA, FOXO3, RPTOR, IGF1, EEF2, RAB10, GYS1, PFKP, LEP, PPP2R1B, CPT1B
4	ecb04510	Focal adhesion	0.00901570911989617	66	eca-miR-370, eca-miR-145, eca-miR-205, eca-miR-9055, eca-miR-615-3p, eca-miR-34b-3p, novel-eca-miR-58, novel-eca-miR-77	LAMC3, COL4A5, COMP, PARVA, SOS2, FN1, PIK3CD, PIP5K1A, ITGA10, LAMB1, PARVB, RAC1, ROCK2, ITGA4, VWF, ITGA3, FLNA, FLNC, TNN, COL9A1, CCND2, ITGA8, PXN, COL6A6, FLNB, ARHGAP35, TLN1, COL1A1, LAMA1, TNR, LAMA3, ITGB8, KDR, PAK2, PARVG, ITGA2B, COL6A3, RELN, DIAPH1, IGF1R, ITGB6, ITGB1, COL6A1, LAMA2, PPP1R12B, LAMC1, SHC3, IBSP, PDGFRB, FLT1, MYLK, ARHGAP5, MYLK4, IGF1, CRKL, PRKCB, PGF, COL4A3, …
5	ecb04512	ECM-receptor interaction	1.4843229921711e-4	40	eca-miR-370, eca-miR-145, eca-miR-34b-3p, novel-eca-miR-58, eca-miR-205, novel-eca-miR-77, eca-miR-9055, eca-miR-615-3p	LAMC3, COL4A5, COMP, FN1, DSPP, FRAS1, HMMR, ITGA10, LAMB1, CD44, SV2C, ITGA4, VWF, ITGA3, TNN, COL9A1, ITGA8, HSPG2, FREM1, COL6A6, COL1A1, LAMA1, GP9, TNR, LAMA3, ITGB8, ITGA2B, COL6A3, RELN, ITGB6, ITGB1, COL6A1, LAMA2, LAMC1, IBSP, AGRN, COL4A3, ITGB7
6	ecb04921	Oxytocin signaling pathway	0.048488528762792	48	eca-miR-615-3p, eca-miR-205, eca-miR-145, eca-miR-370, eca-miR-9055, novel-eca-miR-58, novel-eca-miR-77, eca-miR-34b-3p	CAMK2G, CACNB1, KCNJ6, PRKAG3, RYR2, ITPR2, MAP2K2, ADCY5, PPP3CA, ROCK2, PRKAB1, RGS2, CACNB3, CAMKK2, PLCB4, ADCY4, NPPA, CAMK1G, RYR3, CAMK4, CACNA1D, PIK3R6, NFATC2, KRAS, CD38, PLCB2, PLCB1, GUCY1B1, CDKN1A, ITPR1, PPP1R12B, TRPM2, ADCY8, NOS3, KCNJ5, ADCY1, MYLK, MYLK4, EEF2, CAMK1D, PRKCB, ITPR3, MEF2C, ADCY3, GNAO1, RAF1, PRKCA
7	ecb04972	Pancreatic secretion	0.0104031274692808	38	eca-miR-370, eca-miR-145, eca-miR-205, eca-miR-615-3p, novel-eca-miR-77, novel-eca-miR-58, eca-miR-9055	RYR2, ITPR2, RAC1, PNLIP, CFTR, ADCY5, PLCB4, RAB27B, ADCY4, ATP2A1, CCK, SLC12A2, PNLIPRP1, CPB2, SLC4A4, RAB3D, CD38, PLA2G2F, PLCB2, PLCB1, ITPR1, BST1, ATP2B2, ATP1A4, ADCY8, ADCY1, ATP1A2, KCNQ1, ATP1A1, PRKCB, ITPR3, ADCY3, TPCN2, PLA2G2D, PRKCA
8	ecb04974	Protein digestion and absorption	0.0348706825432784	38	eca-miR-145, eca-miR-615-3p, eca-miR-205, eca-miR-370, eca-miR-34b-3p, novel-eca-miR-77, novel-eca-miR-58, eca-miR-9055	COL4A5, SLC8A2, COL14A1, SLC3A2, SLC7A9, SLC15A1, COL9A1, COL8A2, PAG, COL28A1, COL6A6, COL18A1, CPB2, COL1A1, COL8A1, SLC36A4, COL6A3, COL6A1, COL24A1, COL16A1, ATP1A4, ATP1A2, COL12A1, COL27A1, KCNQ1, ATP1A1, COL4A3
9	ecb05165	Human papillomavirus infection	7.30172910202273e-5	115	eca-miR-370, eca-miR-145, eca-miR-615-3p, novel-eca-miR-58, eca-miR-9055, novel-eca-miR-77, eca-miR-34b-3p, eca-miR-205	LAMC3, COL4A5, TERT, FOXO1, COMP, PSMC1, UBE3A, SOS2, FN1, HEYL, PIK3CD, CREB3L2, PARD6G, ITGA10, MHCB3, LAMB1, MAP2K2, EP300, TSC1, TCIRG1, ITGA4, PTGER4, VWF, ITGA3, TNN, COL9A1, DLG1, CCND2, MX1, WNT6, DLG2, PATJ, JAG1, HDAC2, ITGA8, SCRIB, PPP2R2C, ATP6AP1, OASL, FZD6, PXN, NFKB1, NOTCH2, COL6A6, WNT5B, MTOR, MAGI1, DLG3, PARD3, ATP6V0A4, MFNG, COL1A1, AXIN2, LLGL1, LAMA1, PPP2R1A, TNR, LAMA3…

## Sheet: all comparisons-KEGG pathways
IIA vs. I
No.	KEGG ID	Description	P-adjusted	Number of DEGs enriched to particular KEGG	List of miRNAs binding targets genes	List of DEGs enriched to the particular KEGG
1	ecb00562	Inositol phosphate metabolism	0.0476900197497908	11	novel-eca-miR-42	SYNJ1, ITPKC, PLCB4, MTM1, PLCH1, ITPKA, PLCB1, PIKFYVE, IMPA1, MTMR4, MTMR14
2	ecb04151	PI3K-Akt signaling pathway	0.0400049522629972	31	novel-eca-miR-42	CREB3, SOS2, LAMB3, ITGA10, LPAR2, PRLR, MYB, VWF, COL9A2, TNN, CSF3R, PCK2, PCK1, IL2RB, TNC, COL6A2, ITGA2B, COL6A3, TSC2, LAMA2, LAMC1, ERBB3, PTK2, IFN, ALPHA2, IFNA1, ITGA6
3	ecb04510	Focal adhesion	0.0103935501835758	24	novel-eca-miR-42	MYLK4, PARVA, SOS2, LAMB3, ITGA10, VWF, COL9A2, TNN, TNC, PAK1, ACTG1, COL6A2, ITGA2B, COL6A3, ROCK1, ACTN4, LAMA2, LAMC1, CRKL, PTK2, SRC, PARVB, ITGA6
4	ecb04512	ECM-receptor interaction	0.0141592907690088	14	novel-eca-miR-42	LAMB3, ITGA10, DAG1, VWF, COL9A2, TNN, TNC, COL6A2, ITGA2B, COL6A3, LAMA2, LAMC1, SV2B, ITGA6
5	ecb04622	RIG-I-like receptor signaling pathway	0.0231792637044546	12	novel-eca-miR-42	MAPK11, TRAF2, TKFC, IFNK, TRAF6, IFN, ALPHA2, IFNA1, TRAF3
6	ecb04810	Regulation of actin cytoskeleton	0.0400049522629972	22	novel-eca-miR-42	FGD1, MYLK4, SOS2, IQGAP2, ITGA10, LPAR2, LIMK1, MSN, FGD3, PAK1, ACTG1, ITGA2B, ROCK1, PIKFYVE, ACTN4, ARHGEF12, CRKL, PTK2, SRC, ITGA6
7	ecb05165	Human papillomavirus infection	0.0231792637044546	32	novel-eca-miR-42	CREB3, SOS2, LAMB3, ITGA10, VWF, COL9A2, TNN, ATP6V1E2, ATP6V0D1, PARD3, TNC, COL6A2, ITGA2B, COL6A3, TSC2, LAMA2, LAMC1, UBR4, AXIN1, PTK2, IFN, ALPHA2, PARD6A, IFNA1, TRAF3, ITGA6
IIB vs. I
No,	KEGG ID	Description	P-adjusted	Number of DEGs enriched to particular KEGG	List of miRNAs binding targets genes	List of DEGs enriched to the particular KEGG
1	ecb00052	Galactose metabolism	0.00729683716243145	22	eca-miR-15a, eca-miR-205, eca-miR-708, eca-miR-214, eca-miR-135a, eca-miR-29c, eca-miR-197, eca-miR-34c, eca-miR-34a, eca-miR-29b, eca-miR-450a, eca-miR-34b-5p, eca-miR-146b-5p, eca-miR-615-3p, eca-miR-1	G6PC1, PGM2, B4GALT1, GLB1, AKR1B1, GAA, HK3, UGP2, LCT, GALK1, SI, B4GALT2, G6PC3, PGM1, GANC, GALE, HK1, PFKM, GALM, PFKP, LALBA
2	ecb00500	Starch and sucrose metabolism	0.0178961269810539	24	eca-miR-15a, eca-miR-214, eca-miR-205, eca-miR-409-3p, eca-miR-34b-5p, eca-miR-29c, eca-miR-197, eca-miR-34c, eca-miR-146b-5p, eca-miR-1, eca-miR-450a	G6PC1, GYG2, ENPP3, PGM2, AGL, PYGL, TREH, GBA3, GBE1, GAA, HK3, UGP2, PGM2L1, GYS1, SI, PYGB, GYG1, PYGM, G6PC3, PGM1, GANC, HK1
3	ecb00512	Mucin type O-glycan biosynthesis	0.0392790611039326	23	eca-miR-205, eca-miR-15a, eca-miR-409-3p, eca-miR-708, eca-miR-503, eca-miR-34b-3p, eca-miR-370, eca-miR-214, eca-miR-34b-5p, eca-miR-146b-5p, eca-miR-135a, eca-miR-34a	C1GALT1C1, GCNT3, GALNT3, GALNT9, ST6GALNAC1, GALNT7, GALNT5, GALNT17, ST6GALNAC2, B3GNT3, ST6GALNAC4, B3GNT6, GALNT18, GCNT1, ST3GAL1, GALNT1, ST3GAL2, GALNT13, GALNT6, GALNT15, GALNT10, ST6GALNAC3
4	ecb00562	Inositol phosphate metabolism	0.00289936160728884	51	eca-miR-34a, eca-miR-3958, novel-eca-miR-77, eca-miR-135a, eca-miR-29b, eca-miR-708, eca-miR-214, eca-miR-197, eca-miR-146b-5p, eca-miR-15a, eca-miR-205, eca-miR-34b-3p, eca-miR-34c, novel-eca-miR-58, eca-miR-29c, eca-miR-370, eca-miR-450a, novel-eca-miR-25	PLCG2, INPP4A, SYNJ1, ITPKC, PIK3CD, IPMK, MTMR1, PIP4K2A, PI4K2B, PIP5K1A, INPP4B, PIK3C3, OCRL, CDIPT, SYNJ2, PLCB4, ITPKB, INPP5F, PIK3C2A, FIG4, INPPL1, PTEN, PLCH1, IMPA2, MTMR2, MTMR3, PIK3CG, PIP5K1B, INPP5B, MIOX, PLCD3, MTMR14, PLCB1, PIKFYVE, PIP5KL1, PLCE1, PI4KA, PLCD1, INPP1, PI4KB, MTMR4, PIP5K1C, INPP5A, PLCH2, MTM1, PLCB2, INPP5J
5	ecb00564	Glycerophospholipid metabolism	0.0214104119973199	58	eca-miR-615-3p, eca-miR-34a, eca-miR-29b, eca-miR-135a, eca-miR-708, eca-miR-15a, eca-miR-214, eca-miR-146b-5p, eca-miR-370, eca-miR-190a, eca-miR-409-3p, eca-miR-34c, eca-miR-34b-5p, eca-miR-197, eca-miR-1, novel-eca-miR-25	ACHE, PLA2G5, PLA2G4D, CEPT1, LYPLA2, AGPAT2, LPIN1, CDIPT, CDS2, DGKA, PLA2G4F, PNPLA6, PLD3, GPAT2, PLD2, MBOAT7, LYPLA1, DGKD, PCYT1A, PNPLA7, GPD2, ETNPPL, PLB1, DGKG, PLA2G2F, PLA2G4B, PLA2G6, LPCAT1, CHAT, PTDSS2, DGKQ, LCAT, PISD, LPCAT4, PLPP1, GPCPD1, LPCAT3, PLPP4, CRLS1, GPAT3, PLA2G3, ADPRM, PLD1, CHKA, LPIN3, DGKZ, GPAM, CDS1, PLA2G4E, GPD1, LPGAT1, AGPAT4, AGPAT1, DGKH, LCLAT1, PLPP2
6	ecb00600	Sphingolipid metabolism	0.0468965835785274	34	eca-miR-34b-5p, eca-miR-34a, eca-miR-370, novel-eca-miR-77, eca-miR-34c, eca-miR-214, eca-miR-197, eca-miR-15a, eca-miR-503, eca-miR-708, eca-miR-3958, eca-miR-135a, eca-miR-543, novel-eca-miR-25, eca-miR-29b, eca-miR-615-3p	SMPD3, CERS4, GBA2, CERK, NEU3, ASAH2, SPHK2, CERS5, GALC, GLB1, SMPD1, SMPD2, ACER2, CERS2, GAL3ST1, NEU1, CERS6, SPTLC1, SGMS2, SGPP2, PLPP1, DEGS2, SPHK1, ACER3, CERS3, NEU2, ASAH1, SGPL1, B4GALNT1, SGMS1, PLPP2
7	ecb02010	ABC transporters	0.0192247014610518	35	eca-miR-34b-5p, eca-miR-214, eca-miR-34a, eca-miR-146b-5p, eca-miR-370, eca-miR-15a, eca-miR-1, eca-miR-135a, eca-miR-708, eca-miR-197, eca-miR-205, eca-miR-34c	ABCA10, ABCD4, ABCB7, ABCC3, ABCC10, ABCG4, ABCC1, ABCA5, ABCA12, ABCC6, ABCB8, ABCA1, ABCG5, ABCB5, ABCB9, ABCA3, ABCA4, ABCB11, ABCB6, ABCB1, ABCG1, ABCC2, ABCC11, ABCD1, ABCG8, ABCC12, ABCG2, DEFB1
8	ecb03320	PPAR signaling pathway	0.0468965835785274	45	eca-miR-34a, eca-miR-409-3p, eca-miR-146b-5p, eca-miR-214, eca-miR-543, eca-miR-197, eca-miR-708, eca-miR-15a, eca-miR-503, eca-miR-450a, eca-miR-29b, novel-eca-miR-77, eca-miR-34b-5p, eca-miR-370, eca-miR-135a, eca-miR-205, eca-miR-34c	HMGCS2, ADIPOQ, PPARG, CYP8B1, SLC27A6, ME3, HMGCS1, ACOX3, FABP5, ACSBG1, ACSL3, SLC27A4, OLR1, ACOX2, CYP7A1, PLIN1, CD36, SLC27A1, ACSL4, CPT1A, ACSBG2, SCP2, DBI, SORBS1, RXRA, CYP27A1, CPT2, ACSL5, RXRB, ACOX1, EHHADH, MMP1, RXRG, SLC27A2, PLIN2, FADS2, FABP7, APOC3, ACADL, PPARA, PLIN4, CPT1B
9	ecb04010	MAPK signaling pathway	4.91999962783204e-6	181	eca-miR-205, eca-miR-197, eca-miR-34b-5p, eca-miR-3958, eca-miR-1, eca-miR-15a, eca-miR-29c, eca-miR-190a, eca-miR-29b, eca-miR-214, eca-miR-34a, eca-miR-503, eca-miR-135a, eca-miR-370, eca-miR-34c, eca-miR-34b-3p, eca-miR-409-3p, eca-miR-543, eca-miR-146b-5p, eca-miR-708, eca-miR-615-3p, novel-eca-miR-58, novel-eca-miR-77, novel-eca-miR-25	CACNB1, MYD88, CSF1R, CACNA2D2, IKBKB, IL1RAP, EFNA4, MAPK11, TAOK1, CACNG4, PLA2G4D, DUSP2, EREG, MAP4K2, PRKCA, ELK1, NTF4, AKT2, EPHA2, MAP4K4, CACNG1, SRF, MAP3K3, ANGPT4, NF1, NTRK1, IRAK1, MAP2K2, DUSP1, INSR, PPP3CC, MAPKAPK5, DUSP10, CACNA1I, NLK, RASGRP1, STK3, MAPK1, CACNA2D1, MAP3K12, MAP3K7, EGF, FLNA, TGFB1, FLNC, HGF, DUSP3, PTPN5, RPS6KA3, NTRK2, CACNB3, CACNA1B, PLA2G4F, CACNG7, C…
10	ecb04015	Rap1 signaling pathway	0.0468965835785274	122	eca-miR-214, eca-miR-34b-5p, eca-miR-15a, eca-miR-29c, eca-miR-197, eca-miR-135a, eca-miR-503, novel-eca-miR-77, eca-miR-29b, eca-miR-1, eca-miR-205, eca-miR-370, eca-miR-146b-5p, eca-miR-708, eca-miR-34c, eca-miR-34a, eca-miR-190a, eca-miR-409-3p, eca-miR-543	RAPGEF5, F2RL3, CSF1R, F2R, EFNA4, MAPK11, RAPGEF3, PIK3CD, PRKCA, PARD6G, SIPA1L2, AKT2, EPHA2, PRKD3, LPAR2, THBS1, ANGPT4, ITGAL, MAP2K2, INSR, ADCY5, MAPK1, EGF, HGF, EVL, SIPA1, PLCB4, MAGI3, KIT, ADCY4, DRD2, FGF10, RALB, BCAR1, PRKCZ, FGFR2, VAV1, ARAP3, FGFR1, VAV2, RAP1A, ADCY2, FYB1, MAGI1, FLT4, PARD3, CRKL, MAPK12, NGFR, TLN1, ITGAM, PDGFB, PRKCB, ACTG1, CDC42, KRAS, PDGFC, RAPGEF6, P…
11	ecb04020	Calcium signaling pathway	0.00233285445867486	139	novel-eca-miR-25, eca-miR-615-3p, eca-miR-34c, eca-miR-34a, eca-miR-214, eca-miR-15a, eca-miR-708, novel-eca-miR-77, eca-miR-34b-5p, eca-miR-503, eca-miR-1, eca-miR-370, eca-miR-146b-5p, eca-miR-3958, eca-miR-29c, eca-miR-29b, eca-miR-197, eca-miR-135a, eca-miR-205, eca-miR-34b-3p, eca-miR-450a, eca-miR-409-3p, eca-miR-543	VDAC3, CAMK2G, CHRM5, PLCG2, CXCR4, F2R, LTB4R, HRH1, ADRA1D, HTR6, CHRM1, BDKRB1, MCU, GNAL, PHKA2, CYSLTR1, ITPKC, SPHK2, PRKCA, ATP2A2, MYLK, SLC8A2, MYLK3, DRD5, RYR2, ITPR2, NTRK1, NOS1, PPP3CC, CACNA1I, PTGFR, SLC25A31, MCOLN2, EGF, ORAI2, HGF, NTRK2, CACNA1B, VDAC1, TACR3, NTRK3, CACNA1E, PLCB4, HTR4, ATP2A3, ADCY4, ATP2A1, PTGER3, FGF10, ITPKB, CAMK1G, FGFR2, GNA15, GRPR, RYR3, RYR1, FGFR…
12	ecb04070	Phosphatidylinositol signaling system	0.0015347419670049	65	eca-miR-34a, eca-miR-3958, novel-eca-miR-77, eca-miR-135a, eca-miR-503, eca-miR-29b, eca-miR-708, eca-miR-214, eca-miR-197, eca-miR-146b-5p, eca-miR-34b-5p, eca-miR-15a, eca-miR-205, eca-miR-34b-3p, eca-miR-34c, eca-miR-409-3p, eca-miR-370, eca-miR-450a	PLCG2, INPP4A, SYNJ1, ITPKC, PIK3CD, PRKCA, IPMK, MTMR1, PIP4K2A, PI4K2B, PIP5K1A, ITPR2, INPP4B, PIP4P1, PIK3C3, OCRL, PIP4P2, CDIPT, CDS2, DGKA, SYNJ2, PLCB4, ITPKB, INPP5F, PIK3C2A, IP6K1, INPPL1, PTEN, PPIP5K2, PPIP5K1, DGKD, IMPA2, PRKCB, MTMR2, MTMR3, DGKG, PIP5K1B, PIK3R1, INPP5B, PLCD3, MTMR14, PLCB1, CALML4, PIKFYVE, ITPR1, DGKQ, PLCE1, PI4KA, PLCD1, INPP1, PI4KB, MTMR4, PIP5K1C, INPP5A,…
13	ecb04072	Phospholipase D signaling pathway	0.00289936160728884	97	eca-miR-34a, eca-miR-15a, eca-miR-29b, eca-miR-197, eca-miR-34b-5p, eca-miR-135a, eca-miR-503, eca-miR-214, eca-miR-1, eca-miR-370, eca-miR-3958, novel-eca-miR-25, eca-miR-29c, eca-miR-205, eca-miR-708, eca-miR-146b-5p, eca-miR-409-3p, eca-miR-34c, eca-miR-543	PLCG2, F2R, LPAR6, SHC1, PLA2G4D, RAPGEF3, SPHK2, PIK3CD, PRKCA, GAB1, FCER1A, PIP5K1A, FYN, AKT2, LPAR2, GRM2, SHC2, MAP2K2, INSR, TSC1, ADCY5, PTGFR, DNM3, MAPK1, AGPAT2, EGF, DGKA, PLA2G4F, PLCB4, KIT, ADCY4, SOS1, RALB, SHC4, PLD2, CXCL8, AGT, GRM7, ADCY2, MTOR, PIK3R6, DGKD, PDGFB, KRAS, PDGFC, PIK3CG, GNA12, DGKG, PIP5K1B, PIK3R1, PLA2G4B, PLCB1, TSC2, DGKQ, AVPR2, PLPP1, LPAR5, SPHK1, GRM1…
14	ecb04142	Lysosome	0.0024300176903319	83	eca-miR-34a, novel-eca-miR-25, eca-miR-146b-5p, eca-miR-1, eca-miR-214, eca-miR-29c, eca-miR-370, eca-miR-135a, eca-miR-197, eca-miR-34b-5p, eca-miR-205, eca-miR-15a, eca-miR-503, eca-miR-543, eca-miR-409-3p, novel-eca-miR-77, eca-miR-708, eca-miR-3958, eca-miR-29b, eca-miR-34b-3p, eca-miR-34c	CD68, SGSH, CTSA, SPAM1, WDR7, MFSD8, CTSL, AP3M1, LAMP3, TPP1, GALC, LGMN, TCIRG1, ENTPD4, AP1S2, ACP5, GLB1, SMPD1, ABCB9, AP1S3, GGA1, ATP6AP1, AP3D1, AP1G2, GAA, SLC17A5, LAPTM4A, SLC11A1, MCOLN1, ATP6V0A4, CLN3, HYAL3, CTSK, NEU1, HGSNAT, AP1B1, CLTC, IDUA, CTSO, AP3B2, GGA2, SUMF1, DNASE2B, ARSB, IGF2R, CTSW, MANBA, NPC1, AP4B1, CTSF, MAN2B1, ARSG, AP3B1, GNS, DMXL1, AP3S2, ATP6V1H, ATP6V0A…
15	ecb04144	Endocytosis	0.0131682031940705	144	eca-miR-450c, eca-miR-214, eca-miR-15a, eca-miR-3958, eca-miR-34a, eca-miR-1, eca-miR-205, eca-miR-135a, eca-miR-146b-5p, novel-eca-miR-77, eca-miR-197, eca-miR-370, eca-miR-34b-5p, eca-miR-34c, novel-eca-miR-25, novel-eca-miR-58, eca-miR-29b, eca-miR-503, eca-miR-409-3p, eca-miR-615-3p, eca-miR-543, eca-miR-708, eca-miR-29c	AP2M1, RAB11B, RAB35, KIF5B, CXCR4, STAMBP, CBL, GRK2, SH3GLB2, AMPH, VTA1, PML, RAB11FIP4, RAB11FIP5, EEA1, BIN1, SNX2, ZFYVE9, KIF5A, ACAP3, ZFYVE27, ARF3, PARD6G, PIP5K1A, GIT2, SNX4, VPS37D, ACTR2, MHCB3, GIT1, AP2B1, NEDD4, SH3GL2, DNM3, HGS, RUFY2, ARPC2, EHD3, SPART, RAB7A, SNX6, CHMP6, PSD2, HSPA8, IQSEC3, ZFYVE16, VPS45, CBLB, ACAP1, AGAP1, PRKCZ, FGFR2, PLD2, AP2A2, TGFBR2, ARAP3, WASL,…
16	ecb04150	mTOR signaling pathway	0.00520045822634093	92	eca-miR-1, eca-miR-135a, eca-miR-15a, eca-miR-214, eca-miR-34b-5p, eca-miR-503, eca-miR-34a, eca-miR-34c, eca-miR-146b-5p, eca-miR-370, eca-miR-205, eca-miR-29b, novel-eca-miR-58, eca-miR-197, eca-miR-450a, eca-miR-29c, eca-miR-543, eca-miR-708, novel-eca-miR-25	RICTOR, FZD1, FZD10, CAB39L, SESN2, IKBKB, FZD8, WNT2B, IRS1, PIK3CD, PRKCA, MLST8, AKT2, WNT5A, WNT1, LAMTOR2, WNT7A, SLC7A5, MAP2K2, SLC3A2, INSR, TSC1, CLIP1, FNIP2, MAPK1, ATP6V1C2, LPIN1, RPS6KA3, WDR24, WNT6, WNT7B, LRP5, TTI1, SOS1, SLC38A9, FZD6, WNT8A, STK11, DEPDC5, CAB39, RRAGD, RPS6, TNFRSF1A, WNT5B, MTOR, PTEN, FNIP1, RPS6KA1, FZD2, NPRL3, RPTOR, STRADB, PRKCB, WNT4, KRAS, RPS6KA6, P…
17	ecb04151	PI3K-Akt signaling pathway	0.0024300176903319	193	eca-miR-15a, eca-miR-34a, eca-miR-135a, eca-miR-370, eca-miR-34b-5p, eca-miR-214, eca-miR-29b, eca-miR-205, eca-miR-146b-5p, eca-miR-1, eca-miR-503, eca-miR-29c, eca-miR-197, eca-miR-34c, eca-miR-190a, eca-miR-409-3p, eca-miR-450a, novel-eca-miR-58, eca-miR-34b-3p, eca-miR-708, eca-miR-543, eca-miR-615-3p, eca-miR-3958	G6PC1, LAMC3, COL4A5, COMP, CSF1R, GHR, F2R, LPAR6, YWHAQ, IKBKB, LAMB4, CHRM1, EFNA4, ITGA6, FN1, IRS1, EREG, PIK3CD, CREB3L2, PRKCA, ITGA9, LAMB3, GNB4, NTF4, MLST8, CSF3, HSP90AB1, AKT2, EPHA2, ITGA10, GH1, LPAR2, LAMB1, THBS1, ANGPT4, NTRK1, PRLR, MAP2K2, INSR, TSC1, MAPK1, EPO, ITGA4, ITGB4, VWF, EGF, ITGA3, COL4A4, HGF, NTRK2, COL9A1, PPP2R1B, GNB3, CCND2, KIT, CSF3R, PIK3AP1, ITGB7, ITGA8,…
18	ecb04152	AMPK signaling pathway	0.0024300176903319	74	eca-miR-15a, eca-miR-214, eca-miR-1, eca-miR-409-3p, eca-miR-615-3p, eca-miR-146b-5p, eca-miR-29b, eca-miR-135a, eca-miR-34b-5p, eca-miR-34a, eca-miR-205, eca-miR-190a, eca-miR-29c, eca-miR-370, eca-miR-450a, eca-miR-197, eca-miR-34c	G6PC1, RAB11B, CAB39L, ADIPOQ, IRS2, PPARG, PRKAG3, IRS1, PIK3CD, CREB3L2, SLC2A4, AKT2, INSR, TSC1, PFKFB2, MAP3K7, IRS4, RAB14, PRKAB1, RAB2A, PPP2R1B, CAMKK2, PFKFB3, ACACA, PPP2R2C, LEPR, PPP2R3A, STK11, CREB3L3, FASN, CD36, CAB39, MTOR, ACACB, CPT1A, CREB3L4, PFKFB4, RPTOR, STRADB, PPP2R1A, PPP2R2A, CCNA1, PPP2R5C, CREB5, PIK3R1, SREBF1, HMGCR, IGF1R, GYS1, TSC2, TBC1D1, MLYCD, EEF2K, CRTC2,…
19	ecb04261	Adrenergic signaling in cardiomyocytes	0.011860713516826	84	eca-miR-615-3p, eca-miR-205, eca-miR-3958, eca-miR-214, eca-miR-29c, eca-miR-15a, eca-miR-197, eca-miR-503, eca-miR-1, eca-miR-370, eca-miR-29b, eca-miR-34b-3p, eca-miR-34a, eca-miR-190a, eca-miR-409-3p, eca-miR-543, eca-miR-450a, eca-miR-146b-5p, eca-miR-34c, eca-miR-135a, eca-miR-708, eca-miR-34b-5p	CAMK2G, CACNB1, CACNA2D2, ADRA1D, MAPK11, CACNG4, RAPGEF3, PPP1R1A, CREB3L2, PRKCA, ATP2A2, SLC8A2, AKT2, CACNG1, RYR2, ADCY5, PPP1CA, MAPK1, CACNA2D1, TPM3, CREM, CACNB3, PPP2R1B, CACNG7, ACTC1, PLCB4, ATP2A3, ADCY4, ATP2A1, ATP1B4, TPM2, CACNB2, PPP2R2C, CACNA2D3, PPP2R3A, CREB3L3, AGT, CACNG3, ADCY2, PRKACA, PIK3R6, CACNA1D, CREB3L4, MAPK12, CACNG2, PPP2R1A, PPP2R2A, PPP2R5C, CREB5, PIK3CG, AT…
20	ecb04310	Wnt signaling pathway	0.00346119656085139	97	eca-miR-135a, eca-miR-615-3p, eca-miR-15a, eca-miR-34a, eca-miR-205, eca-miR-146b-5p, eca-miR-214, eca-miR-503, eca-miR-370, eca-miR-34c, eca-miR-543, eca-miR-708, eca-miR-1, eca-miR-29b, eca-miR-409-3p, novel-eca-miR-25, eca-miR-29c, eca-miR-197, eca-miR-34b-5p	FZD1, CAMK2G, FZD10, RSPO4, PSEN1, SKP1, CSNK1A1, GPC4, FZD8, WNT2B, TLE3, PRKCA, TCF7, VANGL1, RYK, WNT5A, WNT1, CTNND2, WNT7A, PRICKLE3, DAAM1, DAAM2, EP300, PPP3CC, NLK, ROCK2, MAP3K7, ZNRF3, LGR5, LGR6, CCND2, WNT6, PLCB4, SOST, WNT7B, LGR4, LRP5, NFATC3, CSNK2A2, FZD6, WNT8A, CER1, WNT5B, NKD2, SFRP2, PRKACA, FZD2, RNF43, SMAD4, AXIN2, PRKCB, PRICKLE2, WNT4, PRICKLE1, NFATC2, CCDC88C, RSPO3,…
21	ecb04340	Hedgehog signaling pathway	0.00462251663473682	37	eca-miR-34a, eca-miR-29b, eca-miR-146b-5p, eca-miR-205, eca-miR-1, eca-miR-450a, eca-miR-503, eca-miR-214, eca-miR-15a, eca-miR-708, eca-miR-409-3p, eca-miR-34b-3p, eca-miR-197, novel-eca-miR-58, eca-miR-34b-5p	PTCH1, PTCH2, CSNK1A1, GRK2, LRP2, SMO, EVC, CSNK1D, SCUBE2, DHH, MGRN1, GLI1, CCND2, HHAT, DISP1, CDON, PRKACA, SMURF1, ARRB1, KIF7, MEGF8, CSNK1G3, BCL2, EVC2, HHIP, EFCAB7, CCND1, ARRB2, GLI3, IQCE, CSNK1G2, BTRC, GLI2, BOC, KIF3A
22	ecb04360	Axon guidance	2.2655709664449e-4	112	eca-miR-34a, eca-miR-214, eca-miR-15a, eca-miR-146b-5p, eca-miR-615-3p, eca-miR-409-3p, eca-miR-370, eca-miR-197, eca-miR-135a, eca-miR-503, eca-miR-34b-3p, novel-eca-miR-77, novel-eca-miR-25, eca-miR-3958, eca-miR-34c, eca-miR-543, eca-miR-205, eca-miR-34b-5p, eca-miR-1, eca-miR-29b, eca-miR-450a	PLXNA1, SEMA7A, RGS3, PTCH1, CFL2, CAMK2G, PLXNB3, EPHA5, LRRC4, PLCG2, CXCR4, PLXNA2, EFNA4, SMO, L1CAM, SEMA6A, PIK3CD, PRKCA, UNC5A, SSH3, PARD6G, SEMA3F, EPHB6, SEMA4A, RYK, FYN, NTNG2, EPHA2, WNT5A, SEMA5B, DPYSL2, PPP3CC, SEMA4D, SRGAP3, ROCK2, MAPK1, EPHB3, ROBO2, SRGAP1, EPHB2, UNC5D, EFNB2, SEMA3D, LIMK1, SLIT1, EPHB1, SEMA3B, NFATC3, EPHA4, ROBO3, SRGAP2, PRKCZ, SSH2, ABL1, PLXNB1, PTK2…
23	ecb04390	Hippo signaling pathway	5.3644154943581e-4	97	eca-miR-214, eca-miR-135a, eca-miR-15a, eca-miR-370, eca-miR-205, novel-eca-miR-77, eca-miR-34c, eca-miR-34a, eca-miR-409-3p, eca-miR-1, eca-miR-503, eca-miR-197, eca-miR-190a, eca-miR-450a, eca-miR-34b-5p, eca-miR-146b-5p, eca-miR-29b, eca-miR-29c, novel-eca-miR-25, eca-miR-708, eca-miR-615-3p	LATS1, FZD1, FZD10, TP73, YWHAQ, FZD8, WNT2B, TP53BP2, TCF7, PARD6G, YAP1, WNT5A, WNT1, WNT7A, LLGL2, AJUBA, SNAI2, CSNK1D, FRMD1, PPP1CA, STK3, CRB1, TGFB1, TEAD4, PPP2R1B, DLG1, CCND2, WNT6, DLG2, WNT7B, PATJ, SCRIB, PPP2R2C, WWC1, YWHAH, FZD6, WNT8A, PRKCZ, TGFB3, TGFBR2, WNT5B, NKD2, DLG3, PARD3, FZD2, BMP4, SMAD4, AXIN2, LLGL1, TEAD2, ACTG1, PPP2R1A, WNT4, GDF5, PPP2R2A, SERPINE1, SMAD7, BMP…
24	ecb04510	Focal adhesion	1.0174658722539e-4	124	eca-miR-34a, eca-miR-135a, eca-miR-370, eca-miR-146b-5p, eca-miR-205, eca-miR-1, eca-miR-503, eca-miR-15a, eca-miR-29c, eca-miR-197, eca-miR-708, eca-miR-214, eca-miR-543, eca-miR-34c, eca-miR-190a, eca-miR-409-3p, eca-miR-3958, eca-miR-34b-5p, eca-miR-29b, eca-miR-450a, eca-miR-34b-3p	LAMC3, COL4A5, COMP, LAMB4, SHC1, ITGA6, PARVA, FN1, PIK3CD, PRKCA, ITGA9, LAMB3, ELK1, MYLK, PIP5K1A, FYN, MYLK3, AKT2, ITGA10, LAMB1, PARVB, THBS1, SHC2, PPP1CA, ROCK2, MAPK1, ITGA4, ITGB4, VWF, EGF, ITGA3, COL4A4, FLNA, FLNC, HGF, COL9A1, CCND2, ITGB7, ITGA8, SOS1, BCAR1, PXN, SHC4, PTK2, VAV1, VAV2, COL6A6, RAP1A, FLT4, FLNB, PTEN, PAK6, MYLPF, CRKL, ITGA1, ARHGAP35, TLN1, TNC, COL1A1, LAMA1,…
25	ecb04512	ECM-receptor interaction	2.61088381720836e-5	65	eca-miR-34a, eca-miR-135a, eca-miR-370, eca-miR-146b-5p, eca-miR-1, eca-miR-34b-3p, eca-miR-15a, eca-miR-29c, eca-miR-205, eca-miR-34c, eca-miR-214, eca-miR-197, eca-miR-190a, eca-miR-29b, eca-miR-34b-5p, eca-miR-708	LAMC3, COL4A5, COMP, LAMB4, ITGA6, FN1, DSPP, FRAS1, ITGA9, LAMB3, HMMR, ITGA10, LAMB1, THBS1, DAG1, CD44, SV2C, ITGA4, ITGB4, VWF, ITGA3, COL4A4, COL9A1, ITGB7, ITGA8, HSPG2, CD36, FREM1, COL6A6, ITGA1, TNC, COL1A1, LAMA1, GP9, CD47, TNR, LAMA4, LAMA3, ITGB8, THBS4, ITGA2B, COL6A3, RELN, COL4A6, LAMC2, LAMB2, COL6A1, LAMA2, CHAD, LAMC1, LAMA5, COL2A1, IBSP, COL1A2, ITGA5, ITGA2, AGRN, ITGB1, SDC…
26	ecb04520	Adherens junction	0.0024300176903319	48	eca-miR-370, eca-miR-135a, eca-miR-543, eca-miR-214, eca-miR-34a, eca-miR-205, eca-miR-146b-5p, eca-miR-15a, eca-miR-34b-5p, eca-miR-34c, eca-miR-29b, novel-eca-miR-77, eca-miR-29c, novel-eca-miR-25, eca-miR-1	WASF3, WAS, PTPN6, NECTIN3, TCF7, FYN, NECTIN2, SNAI1, EP300, LMO7, INSR, ACP1, SNAI2, NLK, NECTIN1, MAPK1, MAP3K7, CSNK2A2, PTPRF, TGFBR2, WASL, FGFR1, PARD3, SMAD4, ACTG1, CDC42, SORBS1, ACTN1, TJP1, CDH1, IGF1R, ACTN4, YES1, WASF1, PTPRM, CTNNA1, CTNNA2, IQGAP1, BAIAP2, PTPN1, EGFR, PTPRB, LEF1, TGFBR1, NECTIN4
27	ecb04530	Tight junction	0.0296531181753143	99	eca-miR-135a, eca-miR-708, eca-miR-503, eca-miR-34b-5p, eca-miR-197, eca-miR-29b, eca-miR-34a, eca-miR-214, eca-miR-370, novel-eca-miR-77, eca-miR-15a, eca-miR-543, eca-miR-205, eca-miR-190a, eca-miR-146b-5p, novel-eca-miR-25, eca-miR-450a, eca-miR-615-3p, eca-miR-1, eca-miR-3958, eca-miR-34c	WAS, CLDN2, CLDN23, CLDN9, RDX, PRKAG3, CLDN6, CLDN25, CLDN4, MYH14, CLDN3, PARD6G, SYMPK, MPDZ, ACTR2, LLGL2, AMOTL2, NEDD4, MARVELD2, ROCK2, ARPC2, PRKAB1, TJP3, PPP2R1B, DLG1, AMOTL1, TJAP1, MSN, DLG2, PATJ, TUBA8, YBX3, SCRIB, PPP2R2C, ARHGEF2, PRKCZ, STK11, JAM2, JAM3, HCLS1, RAP1A, MAGI1, SYNPO, TJP2, PRKACA, ARHGAP17, CACNA1D, DLG3, PARD3, MYL6B, LLGL1, ACTG1, PPP2R1A, EZR, EPB41L4B, CDC42…
28	ecb04540	Gap junction	0.00725903707892818	56	eca-miR-409-3p, eca-miR-34a, eca-miR-503, eca-miR-146b-5p, eca-miR-370, eca-miR-29b, eca-miR-15a, eca-miR-29c, eca-miR-205, eca-miR-197, eca-miR-135a, eca-miR-450a, eca-miR-214, eca-miR-34b-5p, eca-miR-34c, eca-miR-1, eca-miR-543, eca-miR-708	GJA1, GUCY1A1, PRKCA, ITPR2, MAP2K2, CSNK1D, ADCY5, MAPK1, EGF, PLCB4, MAPK7, ADCY4, TUBB4A, DRD2, TUBA8, SOS1, TUBB6, ADCY2, PRKACA, GUCY1A2, PDGFB, PRKCB, GJD2, KRAS, PDGFC, TJP1, PLCB1, GUCY1B1, HTR2C, MAP3K2, ITPR1, GRM1, GNA11, GNAS, ADCY8, PDGFRB, ADCY1, ADRB1, ADCY7, EGFR, CDK1, ADCY3, ADCY6, GRB2, ITPR3, RAF1, PLCB2
29	ecb04550	Signaling pathways regulating pluripotency of stem cells	0.011860713516826	83	eca-miR-214, eca-miR-135a, eca-miR-15a, eca-miR-1, eca-miR-29c, eca-miR-34c, eca-miR-370, eca-miR-34a, novel-eca-miR-25, eca-miR-146b-5p, eca-miR-708, eca-miR-503, eca-miR-34b-5p, eca-miR-29b, eca-miR-205, eca-miR-409-3p, eca-miR-615-3p, eca-miR-197, eca-miR-3958	ACVR2A, FZD1, FZD10, TCF3, FZD8, WNT2B, MAPK11, PIK3CD, TCF7, AKT2, WNT5A, WNT1, WNT7A, MAP2K2, KAT6A, KLF4, SKIL, MAPK1, INHBC, INHBE, ESRRB, HOXB1, ACVR1B, SMAD9, TBX3, WNT6, ZIC3, WNT7B, FZD6, WNT8A, FGFR2, FGFR1, WNT5B, NODAL, PCGF6, FZD2, BMP4, MAPK12, SMAD4, AXIN2, JAK3, WNT4, JAK1, KRAS, MYF5, PIK3R1, LIFR, BMPR1A, FGFR3, DVL1, HOXA1, WNT3, IGF1R, WNT11, REST, SMAD1, ZFHX3, AXIN1, SETDB1, …
30	ecb04610	Complement and coagulation cascades	0.0412925112939185	51	eca-miR-34b-5p, eca-miR-214, eca-miR-15a, novel-eca-miR-25, eca-miR-708, eca-miR-197, novel-eca-miR-58, eca-miR-3958, eca-miR-146b-5p, eca-miR-450a, eca-miR-1, eca-miR-409-3p, eca-miR-34a, eca-miR-29c, eca-miR-34c, eca-miR-205, eca-miR-34b-3p, eca-miR-503, eca-miR-543, eca-miR-29b	F11, C3AR1, F2RL3, F2R, C2, THBD, BDKRB1, C5AR1, F5, PLAU, PLAT, FGG, F13A1, MASP1, C1S, KLKB1, F2RL2, FGB, F12, SERPING1, VWF, A2M, SERPIND1, SERPINC1, F8, CPB2, ITGAM, C5, C1QB, SERPINE1, F9, C1R, C6, MASP2, PLAUR, PROCR, SERPINA5, C4BPA, C7, CD55
31	ecb04611	Platelet activation	0.0453055368377654	72	eca-miR-34a, eca-miR-214, eca-miR-15a, eca-miR-29c, eca-miR-29b, eca-miR-135a, eca-miR-1, eca-miR-708, eca-miR-146b-5p, eca-miR-543, eca-miR-34c, eca-miR-205, eca-miR-197, eca-miR-190a, eca-miR-370, eca-miR-450a, eca-miR-34b-5p	PLCG2, F2RL3, F2R, MAPK11, GUCY1A1, PLA2G4D, PIK3CD, ARHGEF1, FGG, MYLK, FYN, MYLK3, AKT2, ITPR2, PTGS1, FGB, ADCY5, RASGRP1, PPP1CA, ROCK2, MAPK1, VWF, PLA2G4F, PLCB4, ADCY4, LYN, PRKCZ, RAP1A, ADCY2, PRKACA, PIK3R6, TBXAS1, MAPK12, ARHGAP35, TLN1, COL1A1, GUCY1A2, ACTG1, GP9, PIK3CG, PIK3R1, ITGA2B, PLA2G4B, PLCB1, GUCY1B1, BTK, ROCK1, ITPR1, ARHGEF12, STIM1, PTGIR, GNAS, ADCY8, NOS3, COL1A2, A…
32	ecb04630	JAK-STAT signaling pathway	0.0429558212102646	95	eca-miR-3958, eca-miR-370, eca-miR-15a, eca-miR-214, eca-miR-135a, eca-miR-34c, eca-miR-503, eca-miR-205, eca-miR-708, eca-miR-34a, eca-miR-146b-5p, eca-miR-34b-5p, eca-miR-29c, eca-miR-29b, eca-miR-190a, eca-miR-34b-3p, novel-eca-miR-77, eca-miR-543, eca-miR-615-3p	PTPN2, PTPN6, SOCS3, GHR, PIAS2, THPO, IFN, CNTFR, IL15RA, PIK3CD, PIAS1, GALT, STAT5B, CSF3, IL22RA2, AKT2, IL10, STAT6, GH1, IFNGR1, CSF2, PRLR, STAT1, EP300, GFAP, EPO, EGF, CCND2, STAT5A, IFNLR1, CSF3R, SOS1, LEPR, IL11, IFNGR2, IL10RA, IL22RA1, IL12RB2, MTOR, MPL, IL23R, PIAS3, PDGFB, JAK3, PIAS4, JAK1, OSMR, PIK3R1, BCL2, LIFR, PIM1, IFNK, IL12RB1, IL23A, STAT2, CCND3, IL13RA2, IL6R, IRF9, …
33	ecb04730	Long-term depression	0.0214104119973199	38	eca-miR-34a, eca-miR-29b, eca-miR-503, eca-miR-146b-5p, eca-miR-370, eca-miR-214, eca-miR-15a, eca-miR-190a, eca-miR-205, eca-miR-197, eca-miR-34b-5p, eca-miR-135a, eca-miR-450a, eca-miR-708, eca-miR-34c, eca-miR-1	GUCY1A1, PLA2G4D, PRKCA, ITPR2, MAP2K2, NOS1, MAPK1, PPP2R1B, PLA2G4F, PLCB4, LYN, RYR1, GRIA2, GRIA3, GUCY1A2, PRKCB, PPP2R1A, KRAS, CRHR1, GNA12, PLA2G4B, PLCB1, GUCY1B1, GRIA1, ITPR1, IGF1R, GRID2, GRM1, GNA11, ARAF, GNAS, IGF1, PLA2G4E, GNAO1, ITPR3, RAF1, PLCB2
34	ecb04750	Inflammatory mediator regulation of TRP channels	0.0192247014610518	64	eca-miR-503, eca-miR-34a, eca-miR-615-3p, eca-miR-34c, eca-miR-708, eca-miR-1, eca-miR-29c, eca-miR-29b, eca-miR-135a, eca-miR-146b-5p, eca-miR-15a, eca-miR-370, eca-miR-214, eca-miR-205, eca-miR-34b-5p, eca-miR-409-3p, eca-miR-190a, novel-eca-miR-77	TRPA1, ASIC2, CAMK2G, PLCG2, HRH1, BDKRB1, IL1RAP, MAPK11, PLA2G4D, PIK3CD, PRKCA, ITPR2, PTGER2, NTRK1, ADCY5, P2RY2, PPP1CA, PTGER4, TRPM8, PLA2G4F, PLCB4, ADCY4, IL1R1, ADCY2, PRKACA, MAPK12, ASIC3, PRKCB, ASIC4, CAMK2A, PIK3R1, PLA2G4B, PLCB1, PLA2G6, HTR2C, CALML4, ITPR1, MAP2K3, TRPV1, PRKCQ, CAMK2D, GNAS, ADCY8, CYP2C23, ADCY1, TRPV3, TRPV4, CYP2C108, ADCY7, IGF1, PLA2G4E, MAPK13, ADCY3, C…
35	ecb04810	Regulation of actin cytoskeleton	0.00173728897657659	127	eca-miR-146b-5p, eca-miR-34c, eca-miR-214, eca-miR-15a, eca-miR-197, eca-miR-708, eca-miR-1, eca-miR-370, eca-miR-135a, eca-miR-34b-3p, eca-miR-34b-5p, eca-miR-543, eca-miR-205, eca-miR-29c, eca-miR-29b, eca-miR-503, eca-miR-34a, eca-miR-190a, eca-miR-409-3p, eca-miR-3958, eca-miR-615-3p, eca-miR-450a, novel-eca-miR-77	CFL2, CHRM5, CXCR4, F2R, RDX, CHRM1, BDKRB1, ITGA6, IQGAP2, FN1, MYH14, PIK3CD, ITGA9, ARHGEF1, PIP4K2A, SSH3, MYLK, PIP5K1A, MYLK3, ITGA10, TMSB4X, ACTR2, LPAR2, GIT1, ITGAL, MAP2K2, PPP1CA, ROCK2, MAPK1, ITGA4, ITGB4, EGF, ITGA3, ARPC2, CYFIP2, LIMK1, MSN, ITGB7, ITGA8, SOS1, FGF10, BCAR1, INSRR, PXN, FGFR2, SSH2, PTK2, NCKAP1L, VAV1, WASL, FGD3, FGFR1, VAV2, PAK6, MYLPF, CRKL, ITGA1, ARHGAP35,…
36	ecb04911	Insulin secretion	0.00346119656085139	55	eca-miR-214, eca-miR-34b-5p, eca-miR-15a, eca-miR-615-3p, eca-miR-1, eca-miR-503, eca-miR-34c, eca-miR-370, eca-miR-29b, eca-miR-205, eca-miR-409-3p, eca-miR-135a, eca-miR-146b-5p, eca-miR-34b-3p, eca-miR-708	SLC2A1, PDX1, SLC2A2, CAMK2G, GCG, CREB3L2, PRKCA, GIP, RYR2, ADCY5, PLCB4, ADCY4, KCNMB4, ATP1B4, CCK, CREB3L3, ADCY2, PCLO, GLP1R, PRKACA, CACNA1D, CREB3L4, KCNN3, PRKCB, CREB5, KCNN2, ATP1B3, CACNA1S, CAMK2A, PLCB1, ATF6B, CACNA1C, RIMS2, STX1A, GNA11, CAMK2D, GNAS, ATP1A4, ATP1A3, ADCY8, ATP1A1, ADCY1, ATP1A2, KCNU1, KCNMB3, TRPM4, ADCY7, KCNMB2, ADCYAP1, ADCY3, ADCY6, ITPR3, PLCB2
37	ecb04916	Melanogenesis	0.0284839095982435	60	eca-miR-1, eca-miR-135a, eca-miR-615-3p, eca-miR-15a, eca-miR-214, eca-miR-503, eca-miR-34c, eca-miR-370, eca-miR-146b-5p, eca-miR-29b, eca-miR-205, novel-eca-miR-58, eca-miR-409-3p, eca-miR-29c, eca-miR-34b-5p, eca-miR-197, eca-miR-708	DCT, FZD1, CAMK2G, FZD10, FZD8, WNT2B, MITF, CREB3L2, PRKCA, TCF7, WNT5A, WNT1, WNT7A, MAP2K2, TYRP1, EP300, ADCY5, MAPK1, WNT6, PLCB4, KIT, WNT7B, ADCY4, FZD6, WNT8A, CREB3L3, TYR, ADCY2, WNT5B, PRKACA, FZD2, CREB3L4, PRKCB, WNT4, KRAS, CAMK2A, DVL1, PLCB1, WNT3, CALML4, WNT11, FZD7, CAMK2D, GNAS, ADCY8, WNT2, EDNRB, ADCY1, FZD4, ADCY7, WNT8B, LEF1, WNT10A, WNT9A, ADCY3, ADCY6, WNT3A, GNAO1, RAF…
38	ecb04918	Thyroid hormone synthesis	0.0293416165026476	47	eca-miR-1, novel-eca-miR-58, eca-miR-214, eca-miR-503, eca-miR-15a, eca-miR-146b-5p, eca-miR-29b, eca-miR-205, eca-miR-409-3p, eca-miR-370, eca-miR-34c, eca-miR-197, eca-miR-543, eca-miR-708, eca-miR-34b-5p	LRP2, GPX6, CREB3L2, PRKCA, PDIA4, PAX8, ITPR2, ADCY5, PLCB4, ADCY4, ATP1B4, GSR, CREB3L3, ADCY2, PRKACA, CREB3L4, DUOX2, PRKCB, TG, IYD, SLC5A5, CREB5, ATP1B3, GPX7, PLCB1, ATF6B, ITPR1, GPX8, ASGR2, DUOX1, GNAS, ATP1A4, ATP1A3, ADCY8, ATP1A1, ADCY1, TPO, ATP1A2, ADCY7, ADCY3, ADCY6, ITPR3, GPX3, PLCB2
39	ecb04919	Thyroid hormone signaling pathway	0.010642308033842	72	eca-miR-214, eca-miR-34a, eca-miR-15a, eca-miR-135a, eca-miR-503, eca-miR-146b-5p, eca-miR-370, eca-miR-1, eca-miR-205, eca-miR-409-3p, eca-miR-197, eca-miR-34b-5p, eca-miR-708, eca-miR-34c, eca-miR-615-3p	SLC2A1, PLCG2, MED12L, PIK3CD, PRKCA, ATP2A2, NCOA2, AKT2, MED1, MAP2K2, STAT1, EP300, PFKFB2, MAPK1, MED17, PLCB4, MED14, ATP2A3, ATP2A1, ATP1B4, HDAC2, NOTCH2, HDAC1, TBC1D4, MTOR, PRKACA, CASP9, BMP4, MED13, PRKCB, ACTG1, RCAN2, WNT4, THRB, KRAS, RXRA, ATP1B3, PIK3R1, PLCD3, MED16, PLCB1, MYH7, NOTCH3, TSC2, MED30, ESR1, PLCE1, RXRB, MED13L, PLCD1, MED12, RXRG, ATP1A4, ATP1A3, SIN3A, ATP1A1, K…
40	ecb04921	Oxytocin signaling pathway	0.0024300176903319	90	eca-miR-135a, eca-miR-409-3p, eca-miR-615-3p, eca-miR-205, eca-miR-708, eca-miR-370, eca-miR-3958, eca-miR-29b, eca-miR-34a, eca-miR-15a, eca-miR-503, eca-miR-1, eca-miR-146b-5p, eca-miR-214, eca-miR-543, eca-miR-197, eca-miR-29c, eca-miR-34c, eca-miR-450a, eca-miR-34b-5p, novel-eca-miR-77, novel-eca-miR-58	NPR1, KCNJ3, CAMK2G, CACNB1, KCNJ12, KCNJ6, CACNA2D2, PRKAG3, GUCY1A1, CACNG4, PLA2G4D, PRKCA, ELK1, MYLK, MYLK3, CACNG1, RYR2, ITPR2, MAP2K2, PPP3CC, ADCY5, PPP1CA, ROCK2, MAPK1, CACNA2D1, PRKAB1, RGS2, CACNB3, CAMKK2, PLA2G4F, CACNG7, PLCB4, MAPK7, ADCY4, NFATC3, CACNB2, CACNA2D3, CAMK1G, RYR3, RYR1, CACNG3, ADCY2, PRKACA, PIK3R6, CACNA1D, CACNG2, OXTR, MYL6B, GUCY1A2, PRKCB, ACTG1, NFATC2, CAM…
41	ecb04925	Aldosterone synthesis and secretion	0.0214104119973199	57	eca-miR-135a, eca-miR-615-3p, eca-miR-214, eca-miR-503, eca-miR-34b-5p, eca-miR-146b-5p, eca-miR-29b, eca-miR-15a, eca-miR-205, eca-miR-409-3p, eca-miR-34a, eca-miR-708, novel-eca-miR-25, eca-miR-450a, eca-miR-34c, eca-miR-370, eca-miR-1	NPR1, CAMK2G, CREB3L2, PRKCA, PRKD3, ITPR2, CACNA1I, ADCY5, STAR, PLCB4, DAGLB, ADCY4, ATP1B4, NR4A2, HSD3B2, CAMK1G, CREB3L3, AGT, ATF1, CYP21A1, ADCY2, CACNA1G, PRKACA, CACNA1D, CREB3L4, CYP11A1, PRKCB, CAMK1D, PDE2A, CREB5, ATP1B3, CACNA1S, CAMK2A, PLCB1, ATF6B, CALML4, ITPR1, CACNA1C, CACNA1H, GNA11, ATP2B2, CAMK2D, GNAS, ATP1A4, ATP1A3, ADCY8, PRKD2, ATP1A1, KCNJ5, ADCY1, ATP1A2, ADCY7, ADCY…
42	ecb04927	Cortisol synthesis and secretion	0.00504743151069778	43	eca-miR-370, eca-miR-214, eca-miR-34a, eca-miR-615-3p, eca-miR-146b-5p, eca-miR-1, eca-miR-503, eca-miR-29b, eca-miR-15a, eca-miR-205, eca-miR-708, novel-eca-miR-25, eca-miR-34c, eca-miR-3958, eca-miR-197	KCNA4, CREB3L2, PDE8A, CYP11B1, ITPR2, NCEH1, CACNA1I, ADCY5, PDE8B, STAR, PLCB4, ADCY4, HSD3B2, CREB3L3, AGT, CYP21A1, ADCY2, CACNA1G, PRKACA, CACNA1D, CREB3L4, CYP11A1, NR0B1, CREB5, CACNA1S, PLCB1, ATF6B, ITPR1, CACNA1C, CACNA1H, KCNK2, GNA11, GNAS, ADCY8, ADCY1, ADCY7, SP1, CYP11B2, ADCY3, ADCY6, PBX1, ITPR3, PLCB2
43	ecb04928	Parathyroid hormone synthesis, secretion and action	0.0024300176903319	66	eca-miR-15a, eca-miR-3958, eca-miR-214, eca-miR-503, eca-miR-370, eca-miR-146b-5p, novel-eca-miR-25, eca-miR-29b, eca-miR-450a, eca-miR-205, eca-miR-34a, eca-miR-34c, eca-miR-708, eca-miR-197, eca-miR-1, eca-miR-615-3p, eca-miR-543, eca-miR-34b-5p, novel-eca-miR-58, eca-miR-135a	MMP15, MMP13, CREB3L2, PRKCA, ARHGEF1, MMP14, ITPR2, AKAP13, ADCY5, MAPK1, PDE4B, MEF2A, PLCB4, MMP17, SOST, SLC34A2, ADCY4, LRP5, NR4A2, EGR1, CREB3L3, PLD2, VDR, FGFR1, TNFSF11, ADCY2, SLC34A1, PRKACA, CREB3L4, ARRB1, PRKCB, MMP16, RXRA, CREB5, GNA12, BCL2, FGF23, PLCB1, ATF6B, ITPR1, ARHGEF11, RXRB, GNA11, ARAF, GNAS, RXRG, GATA3, ADCY8, CASR, MMP24, ADCY1, PLD1, ARRB2, ADCY7, EGFR, SP1, RUNX2…
44	ecb04934	Cushing syndrome	2.8778320435283e-4	98	eca-miR-135a, eca-miR-615-3p, eca-miR-15a, eca-miR-370, eca-miR-34b-5p, eca-miR-214, eca-miR-34a, eca-miR-34c, eca-miR-146b-5p, eca-miR-1, eca-miR-503, eca-miR-29b, eca-miR-205, eca-miR-708, eca-miR-3958, eca-miR-190a, novel-eca-miR-25, eca-miR-409-3p, eca-miR-197, eca-miR-29c, eca-miR-543	FZD1, CAMK2G, FZD10, KCNA4, PDE11A, FZD8, WNT2B, CREB3L2, PDE8A, TCF7, KMT2A, WNT5A, CYP11B1, WNT1, WNT7A, ITPR2, MAP2K2, ARMC5, NCEH1, CACNA1I, ADCY5, MAPK1, PDE8B, STAR, WNT6, PLCB4, WNT7B, ADCY4, ASH2L, HSD3B2, FZD6, WNT8A, CREB3L3, RB1, AGT, RAP1A, CYP21A1, ADCY2, WNT5B, CACNA1G, AIP, PRKACA, CACNA1D, FZD2, CREB3L4, CYP11A1, AXIN2, WNT4, CREB5, CRHR1, CACNA1S, CAMK2A, CCNE2, DVL1, RBBP5, PLCB…
45	ecb04935	Growth hormone synthesis, secretion and action	0.0296531181753143	68	eca-miR-15a, eca-miR-615-3p, eca-miR-34a, eca-miR-214, eca-miR-29c, eca-miR-197, eca-miR-135a, eca-miR-503, eca-miR-34c, eca-miR-146b-5p, eca-miR-370, eca-miR-29b, eca-miR-1, eca-miR-205, eca-miR-409-3p, eca-miR-708	SOCS3, IRS2, PLCG2, GHR, SHC1, MAPK11, SSTR3, IRS1, PIK3CD, CREB3L2, PRKCA, STAT5B, AKT2, GH1, POU1F1, SHC2, ITPR2, MAP2K2, STAT1, EP300, ADCY5, MAPK1, IRS4, PLCB4, STAT5A, ADCY4, SOS1, BCAR1, CREB3L3, SHC4, PTK2, GHRHR, ADCY2, MTOR, PRKACA, CACNA1D, CRKL, CREB3L4, GHSR, MAPK12, PRKCB, KRAS, CREB5, CACNA1S, PIK3R1, PLCB1, SSTR2, ATF6B, ITPR1, CACNA1C, MAP2K3, SHC3, GNA11, GNAS, ADCY8, ADCY1, SOCS…
46	ecb04973	Carbohydrate digestion and absorption	0.00729683716243145	33	eca-miR-15a, eca-miR-205, eca-miR-135a, eca-miR-214, eca-miR-409-3p, eca-miR-197, eca-miR-34a, eca-miR-1, eca-miR-34b-5p, eca-miR-450a, eca-miR-34c, eca-miR-708	G6PC1, SLC2A2, SLC5A1, PIK3CD, AKT2, PLCB4, ATP1B4, HK3, CACNA1D, PRKCB, LCT, ATP1B3, PIK3R1, PLCB1, SI, TAS1R3, SLC2A5, G6PC3, ATP1A4, ATP1A3, ATP1A1, ATP1A2, HK1, SLC37A4, GNAT3, PLCB2
47	ecb04974	Protein digestion and absorption	0.00332811447701656	68	eca-miR-135a, eca-miR-503, eca-miR-197, eca-miR-34b-5p, eca-miR-1, eca-miR-34a, eca-miR-205, eca-miR-29c, eca-miR-370, eca-miR-15a, eca-miR-146b-5p, eca-miR-409-3p, eca-miR-34c, eca-miR-214, novel-eca-miR-25, eca-miR-29b, eca-miR-708, novel-eca-miR-77	COL4A5, ACE2, COL19A1, COL17A1, SLC8A2, MEP1B, COL14A1, SLC3A2, MME, SLC7A9, SLC15A1, ELN, COL4A4, COL5A2, SLC1A5, COL9A1, COL8A2, PAG, COL28A1, ATP1B4, SLC7A8, SLC38A2, COL6A6, COL18A1, CPB2, COL1A1, COL8A1, ATP1B3, COL26A1, COL6A3, COL15A1, COL4A6, XPNPEP2, COL6A1, COL11A1, COL24A1, COL2A1, COL16A1, ATP1A4, ATP1A3, ATP1A1, COL1A2, ATP1A2, COL12A1, COL27A1, KCNQ1, SLC6A19, SLC8A3, CPA3, SLC36A1,…
48	ecb05017	Spinocerebellar ataxia	0.0214104119973199	79	novel-eca-miR-25, eca-miR-615-3p, eca-miR-214, eca-miR-15a, eca-miR-146b-5p, eca-miR-708, eca-miR-3958, eca-miR-34a, eca-miR-135a, eca-miR-503, eca-miR-370, eca-miR-197, eca-miR-205, eca-miR-34b-5p, eca-miR-409-3p, eca-miR-450a, eca-miR-1, eca-miR-29b, eca-miR-34c	VDAC3, MYOD1, PSMD13, PSMC1, ATG2B, WIPI1, MCU, AFG3L2, PSMB4, ATXN2L, PIK3CD, PRKCA, ATP2A2, NFYA, AKT2, ITPR2, SLC25A31, NRBF2, PIK3C3, CIC, ERN1, KCND3, DAB1, VDAC1, GRIN3A, PLCB4, TRAF2, ATP2A3, ATP2A1, CYCS, XBP1, RYR1, PSMB6, RORA, MTOR, PSMC2, GRIA2, GRIA3, RB1CC1, PIK3R4, BECN1, PRKCB, SLC1A6, PIK3R1, PSMD7, PSMA2, SLC25A4, PLCB1, PUM1, NOP56, RELN, GRIA1, PSMB2, PSMB1, ITPR1, WIPI2, PSMA…
49	ecb05032	Morphine addiction	0.0429016193441866	55	eca-miR-409-3p, eca-miR-370, eca-miR-205, eca-miR-34b-5p, eca-miR-543, eca-miR-503, eca-miR-34a, eca-miR-214, eca-miR-15a, eca-miR-135a, eca-miR-29b, eca-miR-450a, eca-miR-146b-5p, eca-miR-1, eca-miR-708	KCNJ3, KCNJ6, GRK2, PDE11A, GABRA5, PRKCA, PDE8A, GNB4, PDE10A, GABBR2, GABRE, GABBR1, ADCY5, GABRG1, PDE4B, GABRA3, GNB3, CACNA1B, PDE8B, OPRM1, ADCY4, GABRA6, PDE3A, ADCY2, GABRB2, PRKACA, PDE7A, ADORA1, ARRB1, PRKCB, GABRD, PDE2A, PDE7B, GABRB1, GABRB3, PDE1A, GABRA4, GABRR3, GNAS, ADCY8, PDE3B, KCNJ5, ADCY1, ARRB2, ADCY7, GRK5, GNB1, ADCY3, ADCY6, GRK4, GNAO1, GNB5, GABRP
50	ecb05165	Human papillomavirus infection	2.61088381720836e-5	204	eca-miR-135a, eca-miR-34b-5p, eca-miR-34a, eca-miR-29b, eca-miR-15a, eca-miR-214, eca-miR-370, eca-miR-146b-5p, eca-miR-708, eca-miR-1, eca-miR-29c, novel-eca-miR-77, eca-miR-34c, eca-miR-205, eca-miR-197, eca-miR-190a, eca-miR-615-3p, eca-miR-450a, eca-miR-409-3p, eca-miR-3958, eca-miR-503, eca-miR-34b-3p, eca-miR-543	TLR3, IKBKE, LAMC3, COL4A5, FZD1, ISG15, FZD10, TERT, COMP, PSMC1, PSEN1, CSNK1A1, TICAM1, IKBKB, LAMB4, FZD8, WNT2B, UBE3A, ITGA6, FN1, HEYL, PIK3CD, CREB3L2, ITGA9, TCF7, LAMB3, PARD6G, RFNG, PKM, AKT2, WNT5A, ITGA10, WNT1, MHCB3, WNT7A, LLGL2, LAMB1, THBS1, MAP2K2, STAT1, EP300, TSC1, MAPK1, TCIRG1, ATP6V1C2, ITGA4, PTGER4, ITGB4, VWF, EGF, ITGA3, COL4A4, EIF2AK2, COL9A1, PPP2R1B, DLG1, CCND2,…
51	ecb05205	Proteoglycans in cancer	2.2655709664449e-4	125	eca-miR-214, eca-miR-34a, eca-miR-135a, eca-miR-370, eca-miR-615-3p, eca-miR-15a, eca-miR-197, eca-miR-1, eca-miR-29c, novel-eca-miR-58, eca-miR-503, eca-miR-34b-5p, eca-miR-34c, eca-miR-146b-5p, eca-miR-543, eca-miR-205, eca-miR-409-3p, eca-miR-29b, eca-miR-450a, eca-miR-708	HPSE2, PTCH1, FZD1, PTPN6, CAMK2G, FZD10, PLCG2, MMP2, RDX, CBL, FZD8, WNT2B, SMO, MAPK11, FN1, CTSL, PLAU, PIK3CD, PRKCA, ARHGEF1, SDC2, ELK1, GAB1, AKT2, WNT5A, WNT1, WNT7A, THBS1, ITPR2, MAP2K2, GPC3, PPP1CA, ROCK2, CD44, MAPK1, DDX5, FLNA, TGFB1, ANK3, FLNC, HGF, WNT6, MSN, WNT7B, FAS, SOS1, DROSHA, HSPG2, FZD6, WNT8A, PXN, GPC1, PTK2, VAV1, HCLS1, RPS6, FGFR1, VAV2, WNT5B, MTOR, FLNB, PRKACA…
52	ecb05217	Basal cell carcinoma	0.0233486470430365	40	eca-miR-34a, eca-miR-29b, eca-miR-135a, eca-miR-15a, eca-miR-214, eca-miR-34c, eca-miR-1, eca-miR-503, eca-miR-34b-5p, eca-miR-146b-5p, eca-miR-205, eca-miR-29c, eca-miR-197, eca-miR-543	PTCH1, PTCH2, FZD1, FZD10, FZD8, WNT2B, SMO, TCF7, WNT5A, WNT1, WNT7A, GLI1, WNT6, WNT7B, FZD6, WNT8A, WNT5B, FZD2, BMP4, AXIN2, WNT4, KIF7, DVL1, WNT3, WNT11, AXIN1, FZD7, HHIP, WNT2, FZD4, GLI3, WNT8B, LEF1, WNT10A, APC2, WNT9A, GADD45A, GLI2, WNT3A, POLK
53	ecb05224	Breast cancer	0.00754100174722618	86	eca-miR-135a, eca-miR-15a, eca-miR-146b-5p, eca-miR-34a, eca-miR-370, eca-miR-214, eca-miR-34c, eca-miR-29c, eca-miR-205, eca-miR-503, eca-miR-1, eca-miR-3958, eca-miR-29b, eca-miR-197, eca-miR-543, eca-miR-615-3p, eca-miR-34b-5p	FZD1, FZD10, CSNK1A1, FZD8, SHC1, WNT2B, HEYL, PIK3CD, TCF7, AKT2, WNT5A, WNT1, WNT7A, SHC2, MAP2K2, MAPK1, EGF, PGR, WNT6, DLL4, KIT, WNT7B, JAG1, LRP5, SOS1, FGF10, FZD6, WNT8A, SHC4, RB1, NOTCH2, FGFR1, TNFSF11, WNT5B, MTOR, FLT4, PTEN, FZD2, AXIN2, WNT4, KRAS, NFKB2, PIK3R1, FGF1, DVL1, FGF23, WNT3, NOTCH3, IGF1R, FGF6, WNT11, ESR1, SHC3, AXIN1, E2F1, ARAF, FZD7, WNT2, CDK4, CCND1, FZD4, FGF1…
54	ecb05225	Hepatocellular carcinoma	0.012421537347469	99	eca-miR-146b-5p, eca-miR-135a, eca-miR-370, eca-miR-15a, eca-miR-214, eca-miR-34a, eca-miR-503, eca-miR-34b-5p, eca-miR-543, eca-miR-34c, eca-miR-29b, eca-miR-1, eca-miR-3958, eca-miR-708, eca-miR-205, eca-miR-615-3p, eca-miR-197, eca-miR-29c	ARID1B, FZD1, HMOX1, FZD10, TERT, PLCG2, PBRM1, CSNK1A1, FZD8, SHC1, WNT2B, PIK3CD, PRKCA, TCF7, SMARCB1, ELK1, GAB1, PHF10, AKT2, WNT5A, WNT1, WNT7A, SHC2, MAP2K2, SMARCA4, DPF1, MAPK1, TGFB1, HGF, WNT6, BRD7, WNT7B, ACTL6A, LRP5, SOS1, FZD6, WNT8A, SHC4, TGFB3, TGFBR2, RB1, WNT5B, MTOR, PTEN, FZD2, SMARCD3, SMAD4, AXIN2, PRKCB, ARID1A, ACTG1, WNT4, ARID2, KRAS, PIK3R1, DVL1, SMARCC2, WNT3, IGF1…
55	ecb05226	Gastric cancer	0.011860713516826	86	eca-miR-135a, eca-miR-15a, eca-miR-214, eca-miR-34a, eca-miR-146b-5p, eca-miR-34b-5p, eca-miR-34c, eca-miR-370, eca-miR-29c, eca-miR-503, eca-miR-1, eca-miR-3958, eca-miR-205, eca-miR-29b, eca-miR-708, eca-miR-197, novel-eca-miR-25, eca-miR-543, eca-miR-615-3p	FZD1, FZD10, TERT, MLH1, CSNK1A1, FZD8, SHC1, WNT2B, PIK3CD, TCF7, GAB1, AKT2, WNT5A, WNT1, WNT7A, SHC2, MAP2K2, MAPK1, EGF, TGFB1, HGF, WNT6, WNT7B, LRP5, SOS1, FGF10, FZD6, WNT8A, FGFR2, SHC4, TGFB3, TGFBR2, RB1, WNT5B, MTOR, FZD2, CDH17, SMAD4, AXIN2, WNT4, ABCB1, KRAS, RXRA, PIK3R1, BCL2, CCNE2, FGF1, DVL1, FGF23, WNT3, CDH1, FGF6, WNT11, RXRB, SHC3, AXIN1, E2F1, ARAF, CTNNA1, FZD7, RXRG, WNT…
56	ecb05410	Hypertrophic cardiomyopathy	2.8778320435283e-4	61	eca-miR-205, eca-miR-3958, eca-miR-29b, eca-miR-146b-5p, eca-miR-15a, eca-miR-214, eca-miR-1, eca-miR-135a, eca-miR-370, eca-miR-197, novel-eca-miR-25, eca-miR-503, eca-miR-34a, eca-miR-409-3p, eca-miR-190a, eca-miR-543, eca-miR-34c, eca-miR-34b-5p, eca-miR-708	CACNB1, CACNA2D2, PRKAG3, ITGA6, CACNG4, ATP2A2, ITGA9, SLC8A2, CACNG1, ITGA10, RYR2, DAG1, CACNA2D1, ITGA4, TPM3, ITGB4, LMNA, ITGA3, TGFB1, PRKAB1, CACNB3, CACNG7, ACTC1, ATP2A3, ATP2A1, ITGB7, ACE, ITGA8, TPM2, CACNB2, CACNA2D3, TGFB3, AGT, DMD, CACNG3, CACNA1D, CACNG2, ITGA1, LAMA1, ACTG1, ITGB8, SGCB, CACNA1S, ITGA2B, MYH7, SGCG, CACNA1C, TNNT2, LAMA2, ITGA5, ITGA2, ITGB1, SLC8A3, IGF1, CACN…
57	ecb05412	Arrhythmogenic right ventricular cardiomyopathy	3.12632195198127e-5	55	eca-miR-205, eca-miR-3958, eca-miR-409-3p, eca-miR-146b-5p, eca-miR-15a, eca-miR-214, eca-miR-1, eca-miR-135a, eca-miR-370, eca-miR-34a, eca-miR-197, novel-eca-miR-25, eca-miR-34b-5p, eca-miR-190a, eca-miR-543, eca-miR-29b, eca-miR-708	CACNB1, CACNA2D2, GJA1, ITGA6, CACNG4, ATP2A2, DSC2, ITGA9, TCF7, SLC8A2, CACNG1, ITGA10, RYR2, DAG1, CDH2, CACNA2D1, ITGA4, ITGB4, LMNA, ITGA3, CACNB3, CACNG7, ATP2A3, PKP2, ATP2A1, ITGB7, ITGA8, CACNB2, CACNA2D3, DMD, CACNG3, CACNA1D, CACNG2, ITGA1, LAMA1, ACTG1, ITGB8, ACTN3, SGCB, CACNA1S, ITGA2B, SGCG, CACNA1C, LAMA2, CTNNA1, ITGA5, ITGA2, CTNNA2, ITGB1, SLC8A3, CACNG6, LEF1, ITGB5, DES, ITG…
58	ecb05414	Dilated cardiomyopathy	2.63701996496472e-5	67	eca-miR-205, eca-miR-3958, eca-miR-146b-5p, eca-miR-15a, eca-miR-214, eca-miR-1, eca-miR-135a, eca-miR-370, eca-miR-29b, eca-miR-197, novel-eca-miR-25, eca-miR-503, eca-miR-34a, eca-miR-409-3p, eca-miR-190a, eca-miR-543, eca-miR-34c, eca-miR-34b-5p, eca-miR-708	CACNB1, CACNA2D2, ITGA6, CACNG4, ATP2A2, ITGA9, SLC8A2, CACNG1, ITGA10, RYR2, DAG1, ADCY5, CACNA2D1, ITGA4, TPM3, ITGB4, LMNA, ITGA3, TGFB1, CACNB3, CACNG7, ACTC1, ATP2A3, ADCY4, ATP2A1, ITGB7, ITGA8, TPM2, CACNB2, CACNA2D3, TGFB3, AGT, DMD, CACNG3, ADCY2, PRKACA, CACNA1D, CACNG2, ITGA1, LAMA1, ACTG1, ITGB8, SGCB, CACNA1S, ITGA2B, MYH7, SGCG, CACNA1C, TNNT2, LAMA2, GNAS, ADCY8, ITGA5, ADCY1, ITGA…
IIB vs. IIA
No,	KEGG ID	Description	P-adjusted	Number of DEGs enriched to particular KEGG	List of miRNAs binding targets genes	List of DEGs enriched to the particular KEGG
1	ecb00010	Glycolysis / Gluconeogenesis	0.0336909776678091	41	eca-miR-214, eca-miR-148a, eca-miR-34c, eca-miR-708, eca-miR-205, eca-miR-340-3p, eca-miR-218, novel-eca-miR-42, eca-miR-197, eca-miR-497, eca-miR-193b, eca-miR-29b, novel-eca-miR-25, eca-miR-370, eca-miR-450a, eca-miR-1249, eca-let-7f, eca-miR-500	G6PC1, BPGM, PGK2, PDHA1, ENO2, PKM, PGM2, ENO4, ALDOC, PCK2, PCK1, PGK1, HK3, ACSS2, ALDH2, PFKL, ENO3, ADPGK, LDHA, DLAT, LDHC, ALDH16A1, ACSS1, G6PC3, PGM1, ALDOA, GALM, ENO1, PDHA2, HKDC1, HK1, HK2
2	ecb00052	Galactose metabolism	0.00283167335576837	23	eca-miR-214, eca-miR-205, eca-miR-708, eca-miR-148a, eca-miR-193b, eca-miR-197, eca-miR-34c, eca-miR-497, eca-let-7f, eca-miR-29b, eca-miR-450a, novel-eca-miR-42, eca-miR-500	G6PC1, PGM2, B4GALT1, GLB1, AKR1B1, GAA, HK3, UGP2, PFKL, LCT, GALK1, SI, B4GALT2, G6PC3, PGM1, GANC, GALM, GALE, HKDC1, HK1, LALBA, HK2
3	ecb00500	Starch and sucrose metabolism	0.0176230411077633	24	eca-miR-214, eca-miR-205, eca-miR-500, eca-miR-34c, eca-miR-193b, eca-miR-197, eca-miR-148a, novel-eca-miR-77, eca-miR-450a, eca-miR-370, novel-eca-miR-42	G6PC1, GYG2, PGM2, AGL, PYGL, TREH, GBE1, GAA, HK3, UGP2, SI, PYGB, GYG1, PYGM, G6PC3, PGM1, GANC, GYS1, ENPP3, HKDC1, HK1, HK2
4	ecb00512	Mucin type O-glycan biosynthesis	0.0176230411077633	24	eca-miR-205, eca-miR-497, novel-eca-miR-77, eca-miR-500, eca-miR-708, eca-miR-34b-3p, eca-miR-370, eca-let-7f, eca-miR-214, novel-eca-miR-42, eca-miR-34c, novel-eca-miR-58, eca-miR-1249, eca-miR-30b, eca-miR-193b	C1GALT1C1, GCNT3, GALNT3, GALNT2, GALNT9, GALNT7, GALNT5, GALNT17, ST6GALNAC2, B3GNT3, GALNT12, ST6GALNAC4, B3GNT6, GALNT18, GALNT14, GCNT1, ST3GAL1, GALNT1, ST3GAL2, GALNT13, GALNT6, GALNT15, ST6GALNAC3
5	ecb00513	Various types of N-glycan biosynthesis	0.0180703692271146	29	eca-miR-205, eca-miR-29c, eca-miR-370, eca-miR-197, eca-miR-497, eca-miR-500, eca-miR-708, eca-miR-214, eca-let-7f, eca-miR-29b, eca-miR-34c, eca-miR-19b, eca-miR-218	RPN1, MGAT2, CHST9, CHST8, MGAT4B, ALG2, HEXB, ST3GAL3, B4GALT1, B4GALNT3, MAN1C1, MGAT4A, MGAT4D, ALG11, RPN2, DDOST, MAN1A2, MAN1A1, ALG13, B4GALNT4, ALG12, B4GALT2, ALG3
6	ecb00515	Mannose type O-glycan biosynthesis	0.0498098409876292	17	eca-let-7f, novel-eca-miR-42, eca-miR-19b, eca-miR-29c, eca-miR-497, eca-miR-708, eca-miR-500, eca-miR-34c, eca-miR-214, eca-miR-148a, eca-miR-543, eca-miR-29b	POMK, POMGNT2, B3GAT1, FKTN, FKRP, B4GAT1, ST3GAL3, B4GALT1, FUT9, CHST10, POMT2, POMGNT1, MGAT5B, B4GALT2, CRPPA, RXYLT1
7	ecb00562	Inositol phosphate metabolism	0.0180703692271146	48	eca-miR-193b, eca-miR-218, eca-miR-30b, novel-eca-miR-42, eca-let-7f, eca-miR-370, eca-miR-29b, eca-miR-34c, eca-miR-708, eca-miR-214, eca-miR-197, eca-miR-205, eca-miR-34b-3p, eca-miR-19b, eca-miR-500, novel-eca-miR-58, eca-miR-29c, eca-miR-148a, eca-miR-450a	PLCG2, SYNJ1, INPP5J, ITPKC, MTMR8, PIK3CD, IPMK, MTMR1, PIP4K2A, PI4K2B, PIP5K1A, PIK3C3, CDIPT, SYNJ2, PLCB4, ITPKB, PIK3C2A, FIG4, MTM1, INPPL1, PTEN, PLCH1, ITPKA, MTMR2, PIK3CG, PIP5K1B, INPP5B, MIOX, PLCD3, MTMR14, PLCB1, PIKFYVE, PIP5KL1, PLCE1, IMPA1, PI4KA, PLCD1, INPP1, PI4KB, MTMR4, PIP5K1C, PLCH2, INPP5A, PLCB2
8	ecb00564	Glycerophospholipid metabolism	0.0350149655474205	57	eca-miR-197, eca-miR-218, eca-miR-34c, eca-miR-29b, eca-miR-370, eca-miR-708, eca-miR-214, eca-miR-450a, eca-miR-148a, eca-let-7f, eca-miR-497, eca-miR-1249, eca-miR-30b, eca-miR-193b, eca-miR-500, eca-miR-29c, novel-eca-miR-25	DGKH, AGPAT4, PLA2G5, PLA2G4D, CEPT1, LYPLA2, AGPAT2, TAFAZZIN, LPIN1, CDIPT, CDS2, PLA2G4F, PNPLA6, PLD3, GPAT2, PLD2, MBOAT7, PHOSPHO1, PLA2G10, PCYT1A, PNPLA7, GPD2, ETNPPL, PLB1, DGKG, PLA2G2F, PLA2G4B, PLA2G6, LPCAT1, CHAT, DGKE, PTDSS2, DGKQ, LCAT, PISD, LPCAT4, PLPP1, GPCPD1, LPCAT3, PLPP4, PLA2G4A, PLA2G3, ADPRM, DGKD, PLD1, CHKA, LPIN3, DGKB, GPAM, PLPP3, CDS1, PLA2G4E, GPD1, LPGAT1, AGP…
9	ecb00600	Sphingolipid metabolism	0.00722669387033011	37	eca-miR-197, eca-miR-218, eca-miR-34c, eca-miR-193b, novel-eca-miR-77, eca-miR-340-3p, eca-miR-214, eca-let-7f, eca-miR-500, eca-miR-497, eca-miR-148a, novel-eca-miR-42, eca-miR-543, novel-eca-miR-25, eca-miR-29b	SGMS1, SMPD3, CERS4, GBA2, UGCG, CERK, ASAH2, SPHK2, CERS5, GALC, HEXB, SPTLC3, GLB1, SMPD1, PSAPL1, SMPD2, ACER2, GAL3ST1, NEU1, CERS6, SGMS2, PSAP, ENPP7, PLPP1, DEGS2, SPHK1, UGT8, ACER3, CERS3, NEU2, SPTLC1, ASAH1, SGPL1, PLPP3
10	ecb02010	ABC transporters	0.00457043556977116	37	eca-miR-218, eca-miR-214, eca-let-7f, eca-miR-34c, eca-miR-148a, eca-miR-370, eca-miR-497, eca-miR-193b, eca-miR-708, eca-miR-29b, eca-miR-197, eca-miR-205, eca-miR-340-3p, eca-miR-30b, eca-miR-1249	ABCA10, ABCD4, ABCC3, ABCC10, ABCG4, ABCC1, ABCA5, ABCA12, ABCC6, ABCB8, CFTR, ABCA1, ABCG5, ABCB5, ABCB9, ABCA3, ABCA4, ABCB11, ABCB6, ABCB1, ABCG1, ABCC2, ABCC11, ABCC8, ABCD1, ABCD3, ABCC12, ABCG2, DEFB1, ABCC5
11	ecb04010	MAPK signaling pathway	1.67499155913121e-5	179	eca-miR-500, eca-miR-205, eca-miR-197, eca-miR-34c, eca-miR-148a, eca-miR-29c, novel-eca-miR-42, eca-miR-29b, eca-miR-214, eca-miR-218, eca-miR-340-3p, eca-miR-497, eca-miR-19b, eca-let-7f, eca-miR-370, eca-miR-708, eca-miR-193b, eca-miR-1249, eca-miR-543, eca-miR-450a, novel-eca-miR-77, novel-eca-miR-58, novel-eca-miR-25	HSPA1A, CACNB1, MYD88, CSF1R, RASGRF2, FLT3, CACNA2D2, IKBKB, IL1RAP, MAPK11, SOS2, TAOK1, CACNG4, PLA2G4D, DUSP2, MAP4K2, PRKCA, NTF4, AKT2, MAP4K4, CACNG1, GADD45B, SRF, MAP2K7, MAP3K13, ANGPT4, NF1, VEGFA, NTRK1, RAC1, IRAK1, MAP2K2, DUSP1, INSR, PPP3CC, MAPKAPK5, CACNA1I, NLK, NGF, RASGRP1, MAPK1, CACNA2D1, MAP3K12, MAP3K7, EGF, FLNA, FLNC, HGF, DUSP3, PTPN5, RAF1, RPS6KA3, NTRK2, CACNB3, CAC…
12	ecb04020	Calcium signaling pathway	4.939261249582e-4	143	eca-let-7f, eca-miR-34c, eca-miR-193b, eca-miR-214, eca-miR-497, eca-miR-218, eca-miR-1249, eca-miR-708, novel-eca-miR-42, eca-miR-205, eca-miR-340-3p, eca-miR-370, eca-miR-29c, eca-miR-197, eca-miR-29b, eca-miR-34b-3p, eca-miR-450a, eca-miR-148a, eca-miR-19b, novel-eca-miR-77, eca-miR-543	VDAC3, CHRM5, PLCG2, CXCR4, PHKG2, F2R, LTB4R, HRH1, CYSLTR2, ADRA1D, HTR6, CHRM1, BDKRB1, MYLK4, GNAL, ATP2B4, PHKA2, CYSLTR1, ITPKC, SPHK2, PRKCA, ATP2A2, SLC8A2, MYLK3, DRD5, RYR2, VEGFA, ITPR2, NTRK1, NOS1, PPP3CC, CACNA1I, NGF, PTGFR, MYLK2, MCOLN2, EGF, ORAI2, HGF, NTRK2, CACNA1B, VDAC1, NTRK3, CACNA1E, PLCB4, HTR4, ATP2A3, ADCY4, ATP2A1, PTGER3, ITPKB, FGFR2, GNA15, GRPR, FGF7, RYR3, RYR1,…
13	ecb04022	cGMP-PKG signaling pathway	0.0148058392398699	96	novel-eca-miR-42, eca-let-7f, eca-miR-497, eca-miR-1249, eca-miR-34c, eca-miR-214, eca-miR-708, eca-miR-19b, eca-miR-218, eca-miR-370, eca-miR-205, eca-miR-148a, eca-miR-543, eca-miR-197, eca-miR-450a, eca-miR-29b, eca-miR-340-3p, eca-miR-193b, eca-miR-34b-3p, novel-eca-miR-58	CREB3, VDAC3, NPR1, ADRA2A, ADRA1D, GUCY1A1, MYLK4, ATP2B4, IRS1, CREB3L2, ATP2A2, SLC8A2, MYLK3, AKT2, SRF, ITPR2, MAP2K2, INSR, PPP3CC, ADCY5, PPP1CA, ROCK2, MAPK1, MYLK2, IRS4, MEF2A, RGS2, RAF1, VDAC1, PLCB4, ATP2A3, ADCY4, ATP2A1, NFATC3, NPPB, PDE5A, NPPA, CREB3L3, PDE3A, ADCY2, CACNA1F, PIK3R6, CREB3L4, ADORA1, GUCY1A2, GNAQ, NFATC2, EDNRA, CREB5, NFATC1, PIK3CG, ATP1B3, GNA12, CACNA1S, SL…
14	ecb04066	HIF-1 signaling pathway	0.02494484703854	65	eca-miR-205, eca-miR-214, eca-let-7f, eca-miR-193b, eca-miR-34c, eca-miR-148a, eca-miR-450a, eca-miR-370, eca-miR-218, eca-miR-497, eca-miR-29c, eca-miR-340-3p, novel-eca-miR-42, eca-miR-500, novel-eca-miR-58, eca-miR-197, eca-miR-29b, novel-eca-miR-25, eca-miR-543, eca-miR-1249, novel-eca-miR-77, eca-miR-30b	ELOC, SLC2A1, HMOX1, PLCG2, PGK2, PDHA1, EGLN3, PIK3CD, ENO2, PRKCA, AKT2, IFNGR1, ANGPT4, VEGFA, MAP2K2, EP300, INSR, MAPK1, EPO, EGF, PFKFB3, ENO4, ALDOC, IFNGR2, NPPA, PGK1, NFKB1, RPS6, MTOR, HK3, TF, PFKL, PRKCB, PRKCG, SERPINE1, PIK3R1, ENO3, LDHA, CDKN1A, IGF1R, LDHC, EIF4E1B, IL6R, CAMK2D, TFRC, NOS3, NOS2, FLT1, ALDOA, CYBB, STAT3, EGLN2, EGFR, IGF1, ENO1, MKNK1, MKNK2, RBX1, PDHA2, HKDC…
15	ecb04068	FoxO signaling pathway	0.00334847120786933	82	eca-miR-214, eca-miR-340-3p, eca-miR-29b, eca-miR-34c, eca-miR-29c, novel-eca-miR-42, eca-miR-370, eca-let-7f, eca-miR-148a, eca-miR-708, eca-miR-205, eca-miR-497, eca-miR-197, eca-miR-218, eca-miR-500, eca-miR-34b-3p, eca-miR-193b, novel-eca-miR-77, eca-miR-1249, eca-miR-450a, novel-eca-miR-25, eca-miR-543	G6PC1, S1PR4, PRKAG3, IKBKB, MAPK11, SOS2, IRS1, PIK3CD, PLK4, SLC2A4, AKT2, GADD45B, IL10, MAP2K2, EP300, INSR, NLK, MAPK1, EGF, S1PR1, IRS4, PRKAB1, RAF1, CCND2, PRKAA2, SKP2, MDM2, NRAS, PCK2, PCK1, RBL2, MAPK14, STK11, CCNB2, FOXO4, TGFB3, TGFBR2, FBXO32, PTEN, MAPK12, SMAD4, PLK1, KRAS, PIK3R1, CDKN1A, RAG1, RAG2, IGF1R, GADD45G, GRM1, AGAP2, ARAF, PRMT1, G6PC3, FOXO3, CCND1, ATM, IRS2, TNFS…
16	ecb04070	Phosphatidylinositol signaling system	0.0180703692271146	60	eca-miR-197, eca-miR-193b, eca-miR-218, novel-eca-miR-42, eca-let-7f, eca-miR-370, eca-miR-29b, eca-miR-34c, eca-miR-708, eca-miR-214, eca-miR-450a, eca-miR-205, eca-miR-34b-3p, eca-miR-19b, eca-miR-500, eca-miR-497, eca-miR-148a	DGKH, PLCG2, SYNJ1, ITPKC, MTMR8, PIK3CD, PRKCA, IPMK, MTMR1, PIP4K2A, PI4K2B, PIP5K1A, ITPR2, PIK3C3, CDIPT, CDS2, SYNJ2, PLCB4, ITPKB, PIK3C2A, MTM1, INPPL1, PTEN, PPIP5K2, PPIP5K1, PRKCB, ITPKA, MTMR2, PRKCG, DGKG, PIP5K1B, PIK3R1, INPP5B, PLCD3, MTMR14, PLCB1, CALML4, PIKFYVE, ITPR1, DGKE, DGKQ, PLCE1, IMPA1, PI4KA, PLCD1, INPP1, PI4KB, DGKD, MTMR4, PIP5K1C, DGKB, INPP5A, CDS1, IP6K2, ITPR3, …
17	ecb04071	Sphingolipid signaling pathway	0.0176230411077633	71	eca-miR-197, eca-miR-34c, eca-miR-340-3p, novel-eca-miR-77, eca-miR-29c, eca-miR-370, eca-miR-214, eca-miR-218, eca-let-7f, eca-miR-543, eca-miR-497, eca-miR-205, eca-miR-148a, eca-miR-34b-3p, eca-miR-500, eca-miR-708, eca-miR-29b, eca-miR-193b, eca-miR-19b, novel-eca-miR-25	SGMS1, CERS4, S1PR4, NSMAF, S1PR3, MAPK11, ASAH2, ABCC1, SPHK2, CERS5, PIK3CD, PRKCA, FCER1A, FYN, AKT2, RAC1, MAP2K2, ROCK2, MAPK1, PPP2R5E, S1PR1, SPTLC3, RAF1, PPP2R1B, SMPD1, PLCB4, TRAF2, TRADD, NRAS, PPP2R2C, PRKCZ, MAPK14, PPP2R3A, PLD2, NFKB1, TNFRSF1A, SMPD2, ACER2, PTEN, MAPK12, ADORA1, GNAQ, PRKCB, PPP2R1A, PPP2R2A, CERS6, KRAS, PPP2R5C, PRKCG, GNA12, PIK3R1, PLCB1, SGMS2, ROCK1, DEGS2…
18	ecb04072	Phospholipase D signaling pathway	0.00334847120786933	97	eca-miR-197, eca-miR-218, eca-miR-193b, eca-miR-497, eca-miR-19b, novel-eca-miR-42, eca-miR-29b, eca-miR-340-3p, eca-miR-370, eca-miR-34c, eca-let-7f, eca-miR-500, eca-miR-214, eca-miR-1249, eca-miR-205, eca-miR-148a, eca-miR-708, novel-eca-miR-25, eca-miR-29c, eca-miR-450a, eca-miR-543, novel-eca-miR-77	DGKH, AGPAT4, PLCG2, F2R, LPAR6, SOS2, PLA2G4D, RAPGEF3, SPHK2, PIK3CD, PRKCA, GAB1, FCER1A, PIP5K1A, GRM3, FYN, AKT2, LPAR2, GRM2, SHC2, MAP2K2, INSR, TSC1, ADCY5, PTGFR, DNM3, MAPK1, AGPAT2, EGF, RAF1, PLA2G4F, PLCB4, KIT, ADCY4, NRAS, RALB, PLD2, ADCY2, MTOR, PIK3R6, PDGFB, RAPGEF4, KRAS, PIK3CG, GNA12, DGKG, PIP5K1B, PIK3R1, PLA2G4B, PLCB1, RRAS2, DGKE, TSC2, DGKQ, AVPR2, DNM2, PLPP1, LPAR5, …
19	ecb04142	Lysosome	3.4913408181104e-4	87	eca-miR-34c, novel-eca-miR-25, eca-miR-214, eca-let-7f, eca-miR-370, eca-miR-708, eca-miR-197, eca-miR-1249, eca-miR-148a, eca-miR-543, eca-miR-500, eca-miR-497, eca-miR-29b, eca-miR-340-3p, novel-eca-miR-42, eca-miR-193b, novel-eca-miR-77, eca-miR-218, eca-miR-29c, eca-miR-30b, eca-miR-205	CD68, SGSH, WDR7, MFSD8, CTSL, AP3M1, LAMP3, TPP1, GALC, LGMN, TCIRG1, AP3S1, ENTPD4, GNPTAB, AP1S2, HEXB, ACP5, GLB1, SMPD1, ABCB9, AP1S3, PSAPL1, GGA1, ATP6AP1, AP3D1, ATP6V0D1, GAA, SLC17A5, SLC11A1, MCOLN1, ATP6V0A4, CLN3, HYAL3, EGFL8, CTSK, NEU1, HGSNAT, AP1B1, CLTC, IDUA, LAPTM4B, AP3B2, GGA2, DNASE2B, GM2A, ARSB, IGF2R, AP4S1, CTSW, MANBA, PSAP, AP4B1, CTSF, MAN2B1, ARSG, GNS, DMXL1, AP3S…
20	ecb04144	Endocytosis	0.00334847120786933	149	eca-miR-450c, eca-miR-214, eca-miR-500, eca-miR-497, eca-miR-34c, eca-miR-1249, eca-miR-205, eca-miR-197, eca-miR-218, eca-miR-29c, novel-eca-miR-77, eca-miR-148a, eca-miR-370, novel-eca-miR-42, eca-let-7f, eca-miR-193b, novel-eca-miR-25, eca-miR-29b, eca-miR-708, eca-miR-340-3p, eca-miR-34b-3p, eca-miR-450a, eca-miR-543	AP2M1, RAB11B, HSPA1A, KIF5B, CXCR4, STAMBP, EPN3, GRK2, AMPH, PML, WASHC4, RAB11FIP4, RAB11FIP5, ASAP3, EEA1, BIN1, ZFYVE9, KIF5A, ACAP3, ZFYVE27, ARF3, PARD6G, PIP5K1A, SNX4, VPS37D, MHCB3, CAPZB, GIT1, AP2B1, NEDD4, SH3GL2, DNM3, HGS, RUFY2, VPS45, ARPC2, EHD3, SPART, VPS37C, SNX6, CHMP6, CHMP2A, PSD2, HSPA8, MDM2, EPN2, ZFYVE16, CBLB, ACAP1, AGAP1, PRKCZ, FGFR2, PLD2, AP2A2, TGFBR2, ARAP3, WA…
21	ecb04150	mTOR signaling pathway	0.0038519901955306	93	eca-miR-205, eca-miR-497, eca-miR-34c, eca-miR-214, eca-miR-148a, novel-eca-miR-42, eca-miR-370, eca-miR-218, eca-miR-19b, eca-miR-29b, eca-miR-1249, eca-let-7f, eca-miR-29c, novel-eca-miR-58, eca-miR-193b, eca-miR-450a, eca-miR-197, eca-miR-543, eca-miR-708, novel-eca-miR-77	RICTOR, FZD10, CAB39L, SESN2, IKBKB, WNT2B, RNF152, SOS2, FZD5, IRS1, PIK3CD, PRR5, PRKCA, WNT10B, MLST8, AKT2, WNT5A, WNT1, LAMTOR2, WNT7A, MAP2K2, SLC3A2, INSR, TSC1, CLIP1, FNIP2, MAPK1, ATP6V1C2, LPIN1, RAF1, RPS6KA3, WDR24, WNT6, PRKAA2, SKP2, WNT7B, ATP6V1E2, TTI1, NRAS, SLC38A9, FZD6, STK11, DEPDC5, CAB39, RPS6, TNFRSF1A, MTOR, ATP6V1B2, PTEN, FNIP1, RPS6KA1, NPRL3, RPTOR, STRADB, PRKCB, W…
22	ecb04151	PI3K-Akt signaling pathway	8.79759328114119e-5	204	novel-eca-miR-42, eca-miR-214, eca-let-7f, eca-miR-500, eca-miR-370, eca-miR-148a, eca-miR-34c, eca-miR-497, eca-miR-19b, eca-miR-205, eca-miR-1249, eca-miR-218, eca-miR-197, eca-miR-29c, eca-miR-340-3p, eca-miR-193b, eca-miR-708, novel-eca-miR-58, eca-miR-450a, eca-miR-29b, eca-miR-34b-3p, eca-miR-543, novel-eca-miR-77, novel-eca-miR-25	CREB3, G6PC1, LAMC3, COL4A5, COMP, IFNAR2, CSF1R, GHR, F2R, FLT3, LPAR6, YWHAQ, IKBKB, LAMB4, CHRM1, ITGA6, SOS2, FN1, IRS1, PIK3CD, CREB3L2, PRKCA, ITGA9, LAMB3, GNB4, NTF4, MLST8, CSF3, MAGI2, HSP90AB1, AKT2, ITGA10, LPAR2, LAMB1, ANGPT4, VEGFA, NTRK1, PRLR, RAC1, MAP2K2, INSR, TSC1, NGF, MYB, MAPK1, EPO, ITGA4, ITGB4, PPP2R5E, VWF, EGF, ITGA3, COL4A4, COL9A2, TNN, HGF, RAF1, NTRK2, COL9A1, PPP…
23	ecb04152	AMPK signaling pathway	9.7363813782641e-4	76	novel-eca-miR-42, eca-miR-214, eca-miR-34c, eca-miR-29b, eca-miR-370, eca-let-7f, eca-miR-205, eca-miR-340-3p, eca-miR-197, eca-miR-29c, eca-miR-148a, eca-miR-218, eca-miR-497, eca-miR-19b, eca-miR-193b, eca-miR-450a, eca-miR-34b-3p, eca-miR-543, novel-eca-miR-25, novel-eca-miR-77, eca-miR-1249	CREB3, G6PC1, RAB11B, CAB39L, PPARG, PRKAG3, IRS1, PIK3CD, CREB3L2, SLC2A4, AKT2, INSR, TSC1, CFTR, PPP2R5E, MAP3K7, IRS4, RAB14, PRKAB1, PPP2R1B, CAMKK2, PFKFB3, ACACA, PRKAA2, PCK2, PCK1, PPP2R2C, LEPR, PPP2R3A, STK11, CREB3L3, FASN, CAB39, MTOR, ACACB, CPT1A, CREB3L4, RPTOR, STRADB, PFKL, PPP2R1A, PPP2R2A, CCNA1, PPP2R5C, CREB5, PIK3R1, SREBF1, HMGCR, IGF1R, TSC2, TBC1D1, EEF2K, G6PC3, FOXO3, …
24	ecb04261	Adrenergic signaling in cardiomyocytes	0.00261709881940913	88	novel-eca-miR-42, eca-miR-205, eca-miR-148a, eca-miR-1249, eca-miR-29c, eca-miR-497, eca-miR-29b, eca-miR-197, eca-let-7f, eca-miR-214, eca-miR-218, eca-miR-340-3p, eca-miR-34c, eca-miR-370, eca-miR-34b-3p, eca-miR-543, eca-miR-500, eca-miR-19b, eca-miR-193b, eca-miR-708	CREB3, CACNB1, CACNA2D2, ADRA1D, MAPK11, ATP2B4, CACNG4, RAPGEF3, PPP1R1A, CREB3L2, PRKCA, ATP2A2, MYL2, SLC8A2, AKT2, CACNG1, RYR2, ADCY5, PPP1CA, MAPK1, CACNA2D1, TPM3, PPP2R5E, CREM, CACNB3, PPP2R1B, ACTC1, PLCB4, ATP2A3, ADCY4, ATP2A1, TPM2, CACNB2, PPP2R2C, MAPK14, PPP2R3A, CREB3L3, CACNG3, ADCY2, CACNA1F, PIK3R6, CREB3L4, MAPK12, CACNG2, GNAQ, PPP2R1A, RAPGEF4, AGTR2, PPP2R2A, PPP2R5C, CREB…
25	ecb04270	Vascular smooth muscle contraction	0.013193837821127	79	eca-let-7f, eca-miR-1249, eca-miR-34c, novel-eca-miR-42, eca-miR-497, eca-miR-29b, eca-miR-370, eca-miR-218, eca-miR-214, eca-miR-708, eca-miR-148a, eca-miR-543, eca-miR-205, eca-miR-450a, eca-miR-197, eca-miR-34b-3p, eca-miR-340-3p, eca-miR-193b	NPR1, ADRA1D, GUCY1A1, MYLK4, CALD1, PLA2G5, PLA2G4D, MYH14, PRKCA, CALCB, MYLK3, ITPR2, MAP2K2, ADCY5, PPP1CA, ROCK2, MAPK1, MYLK2, RAF1, PLA2G4F, PLCB4, CALCRL, ADCY4, NPPB, NPPA, ACTA2, PLA2G10, ADCY2, CACNA1F, MYL6B, GUCY1A2, GNAQ, PRKCB, ACTG2, EDNRA, PRKCG, GNA12, CACNA1S, MYH11, MYH9, PLA2G2F, PLA2G4B, PLCB1, GUCY1B1, PLA2G6, ROCK1, CALML4, ITPR1, CACNA1C, ARHGEF11, ARHGEF12, EDN2, PTGIR, …
26	ecb04310	Wnt signaling pathway	0.0391813208123914	91	eca-miR-497, eca-miR-34c, eca-miR-214, eca-miR-205, eca-let-7f, eca-miR-218, eca-miR-340-3p, eca-miR-19b, eca-miR-193b, eca-miR-370, eca-miR-29b, eca-miR-500, eca-miR-1249, eca-miR-148a, eca-miR-543, eca-miR-29c, eca-miR-197, eca-miR-708, novel-eca-miR-42, eca-miR-30b	FZD10, RSPO4, BAMBI, PSEN1, SKP1, CSNK1A1, GPC4, WNT2B, FZD5, CTNNB1, TLE3, PRKCA, TCF7, VANGL1, WNT10B, PPARD, RYK, WNT5A, PORCN, WNT1, CTNND2, WNT7A, APC, PRICKLE3, INVS, DAAM1, DAAM2, RAC1, EP300, PPP3CC, CUL1, NLK, ROCK2, MAP3K7, ZNRF3, LGR5, LGR6, CCND2, WNT6, PLCB4, SOST, WNT7B, LGR4, NFATC3, CSNK2A2, FZD6, CER1, NKD2, SFRP2, RNF43, SMAD4, AXIN2, PRKCB, PRICKLE2, WNT4, PRICKLE1, NFATC2, PRK…
27	ecb04360	Axon guidance	0.00539355040727335	105	eca-miR-214, eca-let-7f, eca-miR-218, eca-miR-497, eca-miR-193b, eca-miR-500, eca-miR-148a, eca-miR-34c, eca-miR-370, eca-miR-34b-3p, novel-eca-miR-77, novel-eca-miR-25, eca-miR-29b, eca-miR-543, eca-miR-205, eca-miR-708, novel-eca-miR-42, eca-miR-450a, eca-miR-19b, eca-miR-30b, eca-miR-1249	SEMA7A, RGS3, PLXNB3, EPHA5, LRRC4, PLCG2, CXCR4, BMP7, PLXNA2, SMO, L1CAM, SEMA6A, PIK3CD, PRKCA, UNC5A, SSH3, PARD6G, SEMA3F, EPHB6, SEMA4A, RYK, FYN, NTNG2, WNT5A, RAC1, DPYSL2, PPP3CC, SEMA4D, SRGAP3, ROCK2, MAPK1, ROBO2, NGEF, NTN4, RAF1, EPHB2, UNC5D, SEMA3D, LIMK1, SLIT1, EPHB1, NRAS, SEMA3B, NFATC3, EPHA4, ROBO3, PRKCZ, SSH2, ABL1, PLXNB1, SEMA4C, SEMA5A, SEMA6D, PAK6, PARD3, ROBO1, PAK1,…
28	ecb04370	VEGF signaling pathway	0.00407258390452095	40	eca-miR-193b, eca-miR-29c, eca-miR-29b, eca-miR-340-3p, eca-miR-370, eca-miR-218, eca-miR-214, eca-miR-1249, eca-let-7f, eca-miR-497, eca-miR-205, eca-miR-148a, eca-miR-500, eca-miR-197, eca-miR-34c, eca-miR-708, novel-eca-miR-42, novel-eca-miR-25	PLCG2, MAPK11, PLA2G4D, SPHK2, PIK3CD, PRKCA, AKT2, VEGFA, SHC2, RAC1, MAP2K2, PPP3CC, MAPK1, RAF1, PLA2G4F, NRAS, MAPK14, PXN, CASP9, PTGS2, MAPK12, PRKCB, NFATC2, CDC42, KRAS, PRKCG, PIK3R1, PLA2G4B, SH2D2A, SPHK1, NOS3, PLA2G4A, PTK2, PPP3CA, PLA2G4E, MAPK13, KDR, SRC, MAPKAPK2
29	ecb04390	Hippo signaling pathway	0.0192272793310988	89	eca-miR-214, eca-miR-497, eca-miR-370, eca-miR-500, eca-miR-205, eca-miR-340-3p, novel-eca-miR-77, eca-miR-19b, eca-miR-29b, eca-miR-1249, eca-let-7f, eca-miR-148a, eca-miR-218, eca-miR-34c, eca-miR-29c, eca-miR-450a, eca-miR-708, eca-miR-34b-3p, eca-miR-193b, novel-eca-miR-42, eca-miR-543, eca-miR-197, novel-eca-miR-25	LATS1, FZD10, TP73, BMP7, YWHAQ, WNT2B, TP53BP2, FZD5, CTNNB1, TCF7, PARD6G, WNT10B, YAP1, WNT5A, WNT1, WNT7A, LLGL2, APC, AJUBA, SNAI2, CSNK1D, FRMD1, PPP1CA, CRB1, TEAD4, PPP2R1B, DLG1, CCND2, WNT6, DLG2, WNT7B, PATJ, SCRIB, PPP2R2C, WWC1, YWHAH, FZD6, PRKCZ, TGFB3, TGFBR2, NKD2, DLG3, PARD3, BMP4, SMAD4, AXIN2, LLGL1, TEAD2, ACTG1, PPP2R1A, WNT4, PPP2R2A, SERPINE1, LEF1, YWHAB, SMAD7, BMPR1A, …
30	ecb04510	Focal adhesion	3.4913408181104e-4	122	eca-let-7f, eca-miR-500, eca-miR-370, eca-miR-34c, novel-eca-miR-42, eca-miR-205, eca-miR-1249, eca-miR-340-3p, eca-miR-218, eca-miR-197, eca-miR-29c, eca-miR-708, eca-miR-214, eca-miR-19b, eca-miR-497, eca-miR-543, eca-miR-193b, eca-miR-148a, eca-miR-450a, eca-miR-29b, novel-eca-miR-77, novel-eca-miR-25	LAMC3, COL4A5, COMP, LAMB4, ITGA6, MYLK4, PARVA, SOS2, FN1, CTNNB1, PIK3CD, PRKCA, ITGA9, MYL2, LAMB3, PIP5K1A, FYN, MYLK3, AKT2, ITGA10, LAMB1, PARVB, VEGFA, SHC2, RAC1, PPP1CA, ROCK2, MAPK1, ITGA4, MYLK2, ITGB4, VWF, EGF, ITGA3, COL4A4, FLNA, COL9A2, FLNC, TNN, HGF, RAF1, COL9A1, CCND2, ITGB7, ITGA8, BCAR1, PXN, VAV1, COL6A6, FLT4, FLNB, PTEN, PAK6, CRKL, ITGA1, ARHGAP35, TLN1, TNC, COL1A1, PDG…
31	ecb04512	ECM-receptor interaction	1.4649542800289e-4	63	eca-let-7f, eca-miR-500, eca-miR-370, eca-miR-34c, eca-miR-1249, eca-miR-34b-3p, eca-miR-148a, eca-miR-197, eca-miR-29c, eca-miR-19b, eca-miR-205, eca-miR-214, eca-miR-193b, novel-eca-miR-42, eca-miR-450a, eca-miR-340-3p, eca-miR-708, eca-miR-218	LAMC3, COL4A5, COMP, LAMB4, ITGA6, FN1, DSPP, FRAS1, ITGA9, LAMB3, HMMR, ITGA10, LAMB1, DAG1, CD44, SV2C, ITGA4, ITGB4, VWF, ITGA3, COL4A4, COL9A2, TNN, COL9A1, ITGB7, ITGA8, HSPG2, FREM1, COL6A6, ITGA1, TNC, COL1A1, GP9, CD47, TNR, LAMA4, LAMA3, ITGB8, COL6A2, THBS4, ITGA2B, COL6A3, RELN, COL4A6, LAMC2, LAMB2, LAMA2, LAMC1, LAMA5, COL2A1, IBSP, COL1A2, ITGA5, AGRN, ITGB5, SDC1, LAMA1, SV2B, ITGB…
32	ecb04520	Adherens junction	0.00145092581607902	49	eca-miR-370, eca-miR-193b, eca-miR-340-3p, eca-miR-214, eca-let-7f, eca-miR-34c, eca-miR-205, eca-miR-218, eca-miR-497, eca-miR-1249, novel-eca-miR-42, eca-miR-29b, novel-eca-miR-77, eca-miR-148a, novel-eca-miR-25, eca-miR-543, eca-miR-29c	WASF3, PTPN6, NECTIN3, CTNNB1, TCF7, FARP2, FYN, NECTIN2, SNAI1, RAC1, EP300, LMO7, INSR, ACP1, SNAI2, NLK, NECTIN1, MAPK1, MAP3K7, CSNK2A2, PTPRF, TGFBR2, WASL, PARD3, SMAD4, ACTG1, CDC42, SORBS1, ACTN1, LEF1, TJP1, CDH1, IGF1R, ACTN4, YES1, WASF1, CTNNA1, CTNNA2, IQGAP1, BAIAP2, PTPN1, EGFR, PTPRB, PTPRM, TGFBR1, NECTIN4, SRC, FGFR1
33	ecb04540	Gap junction	0.00145092581607902	59	eca-miR-34c, novel-eca-miR-42, eca-miR-218, eca-miR-370, eca-miR-148a, eca-miR-497, eca-miR-29c, eca-miR-205, eca-miR-214, eca-miR-197, eca-miR-500, eca-let-7f, eca-miR-450a, eca-miR-193b, eca-miR-340-3p, eca-miR-543, eca-miR-708, eca-miR-29b, novel-eca-miR-77	GUCY1A1, SOS2, PRKCA, ITPR2, MAP2K2, CSNK1D, ADCY5, MAPK1, EGF, RAF1, PLCB4, MAPK7, ADCY4, TUBB4A, DRD2, TUBA8, NRAS, TUBA4A, TUBAL3, TUBB, TUBB6, ADCY2, GUCY1A2, GNAQ, PDGFB, PRKCB, GJD2, KRAS, PRKCG, TJP1, PLCB1, GUCY1B1, HTR2C, ITPR1, GRM1, PRKG2, ADCY8, PDGFD, PDGFRB, ADCY1, ADRB1, GNAS, ADCY7, EGFR, HTR2A, ADCY3, SRC, ADCY6, ITPR3, SOS1, PLCB2
34	ecb04610	Complement and coagulation cascades	0.0167106559639198	53	eca-miR-214, eca-miR-497, eca-let-7f, novel-eca-miR-25, eca-miR-708, eca-miR-197, eca-miR-19b, eca-miR-193b, eca-miR-218, eca-miR-450a, eca-miR-148a, eca-miR-500, eca-miR-34c, eca-miR-340-3p, eca-miR-34b-3p, eca-miR-205, novel-eca-miR-42, eca-miR-29b	C3AR1, F2RL3, F2R, C2, THBD, BDKRB1, C5AR1, F5, PLAU, PLAT, C9, FGG, MASP1, C1S, KLKB1, FGB, F12, SERPING1, VWF, A2M, SERPIND1, SERPINC1, F8, CPB2, ITGAM, C5, SERPINE1, C1QC, C1R, C6, MASP2, PLAUR, VSIG4, PROCR, SERPINA5, C4BPA, C7, F13A1, CD55
35	ecb04611	Platelet activation	0.0153757116798131	75	eca-miR-193b, eca-miR-214, eca-miR-497, eca-miR-29c, eca-miR-34c, novel-eca-miR-42, eca-miR-29b, eca-miR-370, eca-miR-450a, eca-miR-708, eca-miR-218, eca-miR-500, eca-miR-148a, eca-let-7f, eca-miR-543, eca-miR-205, eca-miR-34b-3p, eca-miR-197, eca-miR-1249, eca-miR-340-3p	PLCG2, F2RL3, F2R, MAPK11, GUCY1A1, MYLK4, PLA2G4D, PIK3CD, FGG, FYN, MYLK3, AKT2, ITPR2, PTGS1, FGB, ADCY5, RASGRP1, PPP1CA, ROCK2, MAPK1, MYLK2, VWF, PLA2G4F, PLCB4, ADCY4, LYN, PRKCZ, MAPK14, ADCY2, PIK3R6, TBXAS1, MAPK12, ARHGAP35, TLN1, COL1A1, GUCY1A2, GNAQ, ACTG1, GP9, PIK3CG, PIK3R1, ITGA2B, PLA2G4B, PLCB1, GUCY1B1, BTK, ROCK1, ITPR1, APBB1IP, ARHGEF12, STIM1, PTGIR, PRKG2, ADCY8, NOS3, P…
36	ecb04622	RIG-I-like receptor signaling pathway	0.0488553150577157	46	eca-miR-34c, eca-miR-29b, eca-miR-340-3p, eca-miR-29c, novel-eca-miR-77, eca-let-7f, eca-miR-148a, eca-miR-370, eca-miR-214, eca-miR-500, novel-eca-miR-42, eca-miR-19b, eca-miR-497, eca-miR-193b, eca-miR-205	IKBKE, ISG15, IKBKB, CASP8, MAPK11, IFN, RNF125, IFIH1, IRF7, RIPK1, OTUD5, MAP3K7, TRAF2, TRADD, NFKBIB, MAPK14, NFKB1, TKFC, STING1, MAPK12, TANK, NLRX1, SIKE1, IKBKG, TRAF6, IFNK, NFKBIA, CASP10, MAVS, ATG5, MAPK13, ALPHA2, IFNA1, TRAF3
37	ecb04630	JAK-STAT signaling pathway	0.0126557911475681	99	eca-miR-543, eca-miR-370, eca-miR-497, eca-miR-148a, eca-miR-214, novel-eca-miR-42, eca-miR-29b, eca-miR-34c, eca-let-7f, eca-miR-205, eca-miR-708, eca-miR-29c, eca-miR-218, eca-miR-193b, eca-miR-340-3p, eca-miR-1249, novel-eca-miR-77	PTPN2, PTPN6, SOCS3, IFNAR2, GHR, PIAS2, THPO, SOS2, IFN, CNTFR, IL15RA, PIK3CD, PIAS1, GALT, CSF3, IL22RA2, AKT2, IL10, STAT6, IFNGR1, CSF2, PRLR, EP300, GFAP, EPO, EGF, RAF1, CCND2, STAT5A, IFNLR1, CSF3R, LEPR, IFNGR2, IL10RA, IL21, IL2RB, IL12RB2, MTOR, MPL, IL23R, PIAS3, PDGFB, JAK3, MCL1, PIAS4, IL21R, JAK1, OSMR, IL13RA1, PIK3R1, LIFR, PIM1, CDKN1A, STAM2, IFNK, IL5RA, STAT2, IL13RA2, IL6R,…
38	ecb04668	TNF signaling pathway	0.0322846812226649	66	novel-eca-miR-42, eca-miR-497, eca-miR-34c, eca-miR-340-3p, eca-miR-29c, eca-miR-193b, eca-miR-370, eca-miR-214, eca-let-7f, eca-miR-29b, eca-miR-148a, eca-miR-500, eca-miR-19b, eca-miR-218, eca-miR-205, eca-miR-197, eca-miR-708, novel-eca-miR-77	CREB3, SOCS3, IKBKB, CASP8, MAPK11, TRAF5, IL18R1, PIK3CD, CREB3L2, MMP14, RIPK3, AKT2, MAP2K7, CSF2, TNFAIP3, RIPK1, BAG4, MAPK1, MAP3K7, TNFRSF1B, CXCL6, TRAF2, TRADD, FAS, JAG1, ICAM1, MAPK14, CREB3L3, NFKB1, TNFRSF1A, ITCH, TAB1, NOD2, TAB3, PTGS2, MLKL, CREB3L4, MAPK12, RPS6KA4, CREB5, PIK3R1, IKBKG, CFLAR, ATF6B, DNM1L, MAP2K3, NFKBIA, RPS6KA5, CASP10, PGAM5, CCL5, DAB2IP, MAP2K4, LIF, MAPK…
39	ecb04730	Long-term depression	6.9240651723788e-4	43	eca-miR-34c, eca-miR-29b, eca-miR-218, eca-miR-370, eca-miR-214, eca-miR-497, eca-miR-205, eca-let-7f, eca-miR-148a, eca-miR-450a, eca-miR-197, eca-miR-34b-3p, eca-miR-708, novel-eca-miR-42, eca-miR-340-3p, novel-eca-miR-77, eca-miR-1249	GUCY1A1, PLA2G4D, PRKCA, ITPR2, MAP2K2, NOS1, MAPK1, RAF1, PPP2R1B, PLA2G4F, PLCB4, LYN, NRAS, RYR1, GRIA2, GRIA3, GUCY1A2, GNAQ, PRKCB, PPP2R1A, KRAS, PRKCG, CRHR1, GNA12, PLA2G4B, PLCB1, GUCY1B1, GRIA1, PPP1R17, ITPR1, IGF1R, GRID2, GRM1, ARAF, PRKG2, PLA2G4A, GNAS, IGF1, PLA2G4E, GNAO1, ITPR3, PLCB2
40	ecb04750	Inflammatory mediator regulation of TRP channels	0.00769170225299038	66	eca-miR-218, eca-miR-340-3p, eca-miR-193b, eca-miR-34c, eca-miR-708, eca-miR-205, eca-miR-29c, eca-miR-29b, eca-miR-370, eca-let-7f, eca-miR-214, eca-miR-148a, eca-miR-497, eca-miR-500, eca-miR-197, eca-miR-1249, eca-miR-543, novel-eca-miR-77, novel-eca-miR-42	TRPA1, ASIC2, PLCG2, HRH1, BDKRB1, IL1RAP, MAPK11, PLA2G4D, PIK3CD, PRKCA, ITPR2, PTGER2, NTRK1, ADCY5, NGF, PPP1CA, TRPM8, PLA2G4F, PLCB4, ADCY4, MAPK14, IL1R1, ADCY2, MAPK12, GNAQ, ASIC3, PRKCB, ASIC4, PRKCG, PIK3R1, ASIC5, PLA2G4B, PLCB1, PLA2G6, HTR2C, CALML4, ITPR1, MAP2K3, CAMK2D, ADCY8, PLA2G4A, CYP2C23, ADCY1, TRPV3, TRPV4, GNAS, ADCY7, CYP2C114, IGF1, PRKCQ, HTR2A, PLA2G4E, MAPK13, ADCY3…
41	ecb04810	Regulation of actin cytoskeleton	4.939261249582e-4	130	novel-eca-miR-42, eca-miR-34c, eca-miR-214, eca-miR-497, eca-miR-197, eca-miR-1249, eca-let-7f, eca-miR-708, eca-miR-370, eca-miR-340-3p, eca-miR-34b-3p, eca-miR-148a, eca-miR-543, eca-miR-205, eca-miR-218, eca-miR-29c, eca-miR-193b, eca-miR-29b, eca-miR-19b, eca-miR-500, novel-eca-miR-77, eca-miR-450a, eca-miR-30b	FGD1, CHRM5, CXCR4, F2R, RDX, PFN3, CHRM1, BDKRB1, ITGA6, MYLK4, SOS2, IQGAP2, FN1, MYH14, PIK3CD, ITGA9, MYL2, PIP4K2A, SSH3, PIP5K1A, MYLK3, ITGA10, LPAR2, APC, GIT1, ITGAL, RAC1, MAP2K2, PPP1CA, ROCK2, MAPK1, ITGA4, MYLK2, ITGB4, EGF, ITGA3, ARPC2, MOS, RAF1, CYFIP2, LIMK1, MSN, ITGB7, NRAS, ITGA8, BCAR1, INSRR, PXN, FGFR2, SSH2, NCKAP1L, FGF7, VAV1, WASL, FGD3, PAK6, CRKL, ITGA1, ARHGAP35, IT…
42	ecb04911	Insulin secretion	0.00257499759499161	56	novel-eca-miR-42, eca-miR-214, eca-miR-34c, eca-let-7f, eca-miR-218, eca-miR-340-3p, eca-miR-370, eca-miR-148a, eca-miR-205, eca-miR-19b, eca-miR-197, eca-miR-497, eca-miR-543, eca-miR-1249, eca-miR-193b, eca-miR-34b-3p, eca-miR-708, eca-miR-29b	CREB3, SLC2A1, PDX1, SLC2A2, GPR119, CREB3L2, PRKCA, ADCYAP1R1, GIP, RYR2, ADCY5, PLCB4, ADCY4, CCK, CREB3L3, ADCY2, PCLO, GLP1R, CACNA1F, CREB3L4, GNAQ, KCNN3, PRKCB, RAPGEF4, PRKCG, CREB5, ATP1B3, CACNA1S, PLCB1, ABCC8, TRPM4, ATF6B, CACNA1C, RAB3A, RIMS2, STX1A, CAMK2D, ATP1A4, ATP1A3, ADCY8, ATP1A1, ADCY1, ATP1A2, KCNU1, GNAS, ADCY7, KCNMB2, ADCYAP1, CACNA1D, ADCY3, ADCY6, ITPR3, PLCB2
43	ecb04916	Melanogenesis	0.0303967845481761	60	novel-eca-miR-42, eca-miR-497, eca-miR-29b, eca-miR-340-3p, eca-miR-214, eca-miR-218, eca-miR-19b, eca-miR-1249, eca-let-7f, eca-miR-370, eca-miR-34c, eca-miR-148a, eca-miR-205, eca-miR-29c, eca-miR-193b, novel-eca-miR-58, eca-miR-197, eca-miR-543, eca-miR-708	CREB3, FZD10, WNT2B, MITF, FZD5, CTNNB1, CREB3L2, PRKCA, TCF7, WNT10B, WNT5A, WNT1, WNT7A, MAP2K2, TYRP1, EP300, ADCY5, MAPK1, RAF1, WNT6, PLCB4, KIT, WNT7B, ADCY4, NRAS, FZD6, CREB3L3, POMC, TYR, ADCY2, CREB3L4, GNAQ, PRKCB, WNT4, KRAS, PRKCG, LEF1, DVL1, PLCB1, WNT3, CALML4, WNT11, FZD7, CAMK2D, ADCY8, WNT2, EDNRB, ADCY1, FZD4, GNAS, ADCY7, WNT8B, WNT10A, WNT9A, ADCY3, DCT, ADCY6, WNT3A, GNAO1,…
44	ecb04918	Thyroid hormone synthesis	0.00334847120786933	51	novel-eca-miR-42, eca-miR-148a, novel-eca-miR-58, eca-miR-214, eca-miR-218, eca-miR-1249, eca-miR-205, eca-miR-19b, eca-let-7f, eca-miR-197, eca-miR-34c, eca-miR-370, eca-miR-497, eca-miR-193b, eca-miR-543, eca-miR-340-3p, eca-miR-708, eca-miR-29b	CREB3, LRP2, GPX6, CREB3L2, PRKCA, PAX8, ITPR2, ADCY5, SERPINA7, PLCB4, ADCY4, GSR, CREB3L3, ADCY2, CREB3L4, DUOX2, GNAQ, PRKCB, TG, IYD, SLC5A5, PRKCG, CREB5, ATP1B3, GPX7, PLCB1, ATF6B, ITPR1, GPX8, ASGR2, ASGR1, DUOX1, ATP1A4, ATP1A3, ADCY8, ATP1A1, ADCY1, TPO, ATP1A2, PDIA4, GNAS, ADCY7, HSP90B1, ADCY3, ADCY6, ITPR3, GPX3, PLCB2
45	ecb04919	Thyroid hormone signaling pathway	0.0388488212635044	69	eca-miR-214, eca-miR-193b, eca-let-7f, eca-miR-340-3p, eca-miR-370, eca-miR-218, eca-miR-34c, eca-miR-497, eca-miR-205, eca-miR-19b, eca-miR-148a, eca-miR-197, novel-eca-miR-42, eca-miR-29b, eca-miR-708, eca-miR-1249	SLC2A1, PLCG2, MED12L, CTNNB1, PIK3CD, PRKCA, ATP2A2, NCOA2, AKT2, MAP2K2, EP300, MAPK1, MED17, RAF1, PLCB4, MED14, ATP2A3, ATP2A1, HDAC2, MDM2, NRAS, NOTCH2, TBC1D4, MTOR, CASP9, BMP4, MED13, PFKL, PRKCB, ACTG1, WNT4, THRB, KRAS, PRKCG, ATP1B3, PIK3R1, PLCD3, MED16, PLCB1, MYH7, NOTCH3, TSC2, MED30, ESR1, PLCE1, RXRB, NOTCH1, MED13L, PLCD1, MED4, MED12, RXRG, ATP1A4, ATP1A3, ATP1A1, ATP1A2, CCND…
46	ecb04920	Adipocytokine signaling pathway	0.00334847120786933	47	eca-miR-214, eca-miR-497, eca-miR-29b, eca-miR-34c, eca-let-7f, eca-miR-450a, eca-miR-197, eca-miR-205, eca-miR-29c, eca-miR-193b, eca-miR-148a, eca-miR-218, novel-eca-miR-42, eca-miR-500, eca-miR-708, eca-miR-370	G6PC1, SLC2A1, SOCS3, PRKAG3, IKBKB, IRS1, SLC2A4, AKT2, ACSL3, IRS4, PRKAB1, CAMKK2, TNFRSF1B, PRKAA2, TRAF2, TRADD, PCK2, PCK1, NFKBIB, LEPR, STK11, NFKB1, POMC, TNFRSF1A, MTOR, ACACB, ACSL4, CPT1A, ACSBG2, NFKBIE, IKBKG, RXRB, NFKBIA, G6PC3, RXRG, PTPN11, PPARGC1A, IRS2, STAT3, RXRA, PRKCQ, ACSL5, LEP, CPT1B, PRKAG2, PRKAG1
47	ecb04921	Oxytocin signaling pathway	7.82962377766596e-5	97	eca-let-7f, eca-miR-205, eca-miR-708, eca-miR-370, eca-miR-148a, eca-miR-29b, eca-miR-34c, novel-eca-miR-42, eca-miR-218, eca-miR-497, eca-miR-214, eca-miR-543, eca-miR-197, eca-miR-29c, eca-miR-340-3p, eca-miR-1249, eca-miR-450a, novel-eca-miR-77, novel-eca-miR-25, eca-miR-193b, novel-eca-miR-58	NPR1, CACNB1, KCNJ12, KCNJ6, CACNA2D2, PRKAG3, GUCY1A1, MYLK4, CACNG4, PLA2G4D, PRKCA, MYLK3, CACNG1, RYR2, ITPR2, MAP2K2, PPP3CC, ADCY5, PPP1CA, ROCK2, MAPK1, CACNA2D1, MYLK2, PRKAB1, RGS2, RAF1, CACNB3, CAMKK2, PLA2G4F, PRKAA2, PLCB4, MAPK7, ADCY4, NRAS, NFATC3, CACNB2, NPPA, RYR3, RYR1, CACNG3, ADCY2, CACNA1F, PIK3R6, PTGS2, CACNG2, OXTR, MYL6B, GUCY1A2, GNAQ, PRKCB, ACTG1, NFATC2, CAMK1D, KRA…
48	ecb04925	Aldosterone synthesis and secretion	0.0222764151525539	57	novel-eca-miR-42, eca-let-7f, eca-miR-497, eca-miR-214, eca-miR-218, eca-miR-34c, eca-miR-708, eca-miR-148a, eca-miR-19b, eca-miR-205, eca-miR-193b, novel-eca-miR-25, eca-miR-197, eca-miR-450a, eca-miR-370, eca-miR-543, eca-miR-1249, eca-miR-340-3p, eca-miR-29b	CREB3, NPR1, ATP2B4, CREB3L2, PRKCA, PRKD3, ITPR2, CACNA1I, ADCY5, STAR, PLCB4, DAGLB, ADCY4, NR4A2, HSD3B2, NPPA, CREB3L3, POMC, ATF1, CYP21A1, ADCY2, CACNA1G, CACNA1F, CREB3L4, CYP11A1, GNAQ, PRKCB, CAMK1D, PRKCG, CREB5, ATP1B3, CACNA1S, PLCB1, ATF6B, CALML4, ITPR1, CACNA1C, ATP2B3, ATP2B2, CAMK2D, ATP1A4, ATP1A3, ADCY8, PRKD2, ATP1A1, KCNJ5, ADCY1, ATP1A2, GNAS, ADCY7, CACNA1D, ADCY3, DAGLA, A…
49	ecb04927	Cortisol synthesis and secretion	0.0108177674840418	42	novel-eca-miR-42, eca-miR-340-3p, eca-miR-214, eca-miR-34c, eca-miR-193b, eca-miR-218, eca-miR-708, eca-miR-148a, eca-miR-543, eca-miR-19b, eca-miR-205, eca-let-7f, novel-eca-miR-25, eca-miR-497, eca-miR-370, eca-miR-197, eca-miR-29b	CREB3, KCNA4, CREB3L2, PDE8A, CYP11B1, ITPR2, CACNA1I, ADCY5, CYP17A1, PDE8B, STAR, PLCB4, ADCY4, HSD3B2, CREB3L3, POMC, CYP21A1, ADCY2, CACNA1G, CACNA1F, CREB3L4, CYP11A1, NR0B1, GNAQ, CREB5, CACNA1S, PLCB1, ATF6B, ITPR1, CACNA1C, KCNK2, ADCY8, ADCY1, GNAS, ADCY7, SP1, CACNA1D, ADCY3, ADCY6, PBX1, ITPR3, PLCB2
50	ecb04928	Parathyroid hormone synthesis, secretion and action	0.00283167335576837	66	novel-eca-miR-42, eca-miR-450a, eca-miR-214, eca-miR-218, eca-miR-370, eca-miR-30b, eca-miR-148a, eca-miR-497, eca-miR-205, eca-miR-34c, eca-miR-340-3p, eca-miR-19b, eca-miR-708, eca-let-7f, eca-miR-197, eca-miR-29b, eca-miR-193b, eca-miR-543, eca-miR-1249, novel-eca-miR-25, novel-eca-miR-58	CREB3, MMP13, CREB3L2, PRKCA, MMP14, ITPR2, AKAP13, ADCY5, MAPK1, MMP25, MEF2A, RAF1, PLCB4, MMP17, SOST, SLC34A2, ADCY4, GCM1, NR4A2, EGR1, SLC9A3R1, PTHLH, CREB3L3, PLD2, VDR, ADCY2, SLC34A1, CREB3L4, ARRB1, GNAQ, PRKCB, MMP16, PRKCG, CREB5, GNA12, RUNX2, FGF23, PLCB1, CDKN1A, ATF6B, ITPR1, ARHGEF11, RXRB, ARAF, RXRG, ADCY8, CASR, MMP24, ADCY1, CYP27B1, PLD1, ARRB2, GNAS, ADCY7, EGFR, ARHGEF1, …
51	ecb04931	Insulin resistance	0.00453386241611519	67	novel-eca-miR-42, eca-miR-214, eca-let-7f, eca-miR-34c, eca-miR-497, eca-miR-29b, eca-miR-543, eca-miR-370, eca-miR-205, eca-miR-148a, eca-miR-218, eca-miR-1249, eca-miR-34b-3p, eca-miR-19b, eca-miR-500, eca-miR-193b, eca-miR-197, eca-miR-450a, eca-miR-708, novel-eca-miR-77	CREB3, G6PC1, TRIB3, SLC2A1, SLC2A2, SOCS3, PPP1R3D, PRKAG3, IKBKB, IRS1, SLC27A6, PTPA, PIK3CD, CREB3L2, SLC2A4, AKT2, INSR, PPP1CA, SLC27A4, PRKAB1, RPS6KA3, PYGL, PRKAA2, PCK2, PCK1, PTPRF, PRKCZ, CREB3L3, NFKB1, SLC27A1, TNFRSF1A, TBC1D4, MTOR, PTEN, ACACB, CPT1A, RPS6KA1, CREB3L4, PRKCB, PPARGC1B, CREB5, RPS6KA6, PIK3R1, SREBF1, RPS6KA2, MLXIPL, PYGB, NFKBIA, OGT, PYGM, G6PC3, SLC27A2, PTPN1…
52	ecb04934	Cushing syndrome	0.0145774355417058	90	novel-eca-miR-42, eca-miR-497, eca-miR-340-3p, eca-miR-193b, eca-miR-214, eca-miR-34c, eca-miR-19b, novel-eca-miR-25, eca-miR-29b, eca-miR-1249, eca-let-7f, eca-miR-148a, eca-miR-218, eca-miR-370, eca-miR-708, eca-miR-543, eca-miR-205, eca-miR-29c, eca-miR-500, eca-miR-197	CREB3, FZD10, KCNA4, PDE11A, WNT2B, FZD5, CTNNB1, CREB3L2, PDE8A, TCF7, WNT10B, KMT2A, WNT5A, CYP11B1, WNT1, WNT7A, APC, ITPR2, MAP2K2, ARMC5, CACNA1I, ADCY5, CYP17A1, MAPK1, PDE8B, STAR, WNT6, PLCB4, WNT7B, ADCY4, ASH2L, HSD3B2, FZD6, CREB3L3, POMC, CYP21A1, ADCY2, CACNA1G, AIP, CACNA1F, WDR5, CREB3L4, CYP11A1, AXIN2, GNAQ, WNT4, CREB5, LEF1, CRHR1, CACNA1S, CCNE2, DVL1, RBBP5, PLCB1, CDKN1A, WN…
53	ecb04935	Growth hormone synthesis, secretion and action	0.0323268266979383	68	novel-eca-miR-42, eca-miR-497, eca-miR-193b, eca-miR-214, eca-miR-29c, eca-miR-197, eca-miR-370, eca-miR-218, eca-miR-34c, eca-miR-1249, eca-miR-148a, eca-miR-205, eca-miR-500, eca-miR-19b, eca-let-7f, novel-eca-miR-77, eca-miR-29b, eca-miR-340-3p, eca-miR-708	CREB3, SOCS3, PLCG2, GHR, MAPK11, SOS2, SSTR3, IRS1, PIK3CD, CREB3L2, PRKCA, AKT2, POU1F1, SHC2, ITPR2, MAP2K2, EP300, ADCY5, MAPK1, IRS4, RAF1, PLCB4, STAT5A, ADCY4, NRAS, BCAR1, MAPK14, CREB3L3, GHRHR, ADCY2, MTOR, CACNA1F, CRKL, CREB3L4, GHSR, MAPK12, GNAQ, PRKCB, KRAS, PRKCG, CREB5, CACNA1S, PIK3R1, PLCB1, SSTR2, ATF6B, ITPR1, CACNA1C, MAP2K3, ADCY8, ADCY1, MAP2K4, IRS2, STAT3, GNAS, SOCS2, A…
54	ecb04970	Salivary secretion	0.0328898342281235	51	eca-miR-1249, eca-miR-34c, eca-miR-497, eca-miR-218, eca-let-7f, eca-miR-214, eca-miR-148a, eca-miR-205, eca-miR-193b, eca-miR-340-3p, eca-miR-450a, eca-miR-500, eca-miR-197, novel-eca-miR-77, eca-miR-370, eca-miR-708, eca-miR-29b	ADRA1D, GUCY1A1, ATP2B4, PRKCA, AQP5, ITPR2, NOS1, ADCY5, PLCB4, ADCY4, 3, SLC12A2, RYR3, ADCY2, GUCY1A2, GNAQ, LYZ, PRKCB, PRKCG, ATP1B3, CD38, PLCB1, GUCY1B1, CALML4, ITPR1, BST1, ATP2B3, ATP2B2, PRKG2, ATP1A4, ATP1A3, ADCY8, ATP1A1, SLC4A2, ADCY1, ATP1A2, ADRB1, GNAS, BEST2, ADCY7, ADCY3, ADCY6, ITPR3, PLCB2, ADRA1A
55	ecb04972	Pancreatic secretion	0.0447022490687085	59	eca-miR-497, eca-miR-34c, eca-miR-218, eca-miR-214, eca-miR-197, eca-miR-370, eca-let-7f, eca-miR-148a, eca-miR-205, eca-miR-340-3p, eca-miR-193b, eca-miR-1249, novel-eca-miR-25, novel-eca-miR-77, eca-miR-500, eca-miR-708, eca-miR-29b	ATP2B4, PLA2G5, PRKCA, ATP2A2, PNLIPRP2, RYR2, ITPR2, RAC1, CFTR, ADCY5, PLCB4, RAB27B, CEL, ATP2A3, ADCY4, ATP2A1, CCK, SLC12A2, PLA2G10, ADCY2, CPB2, GNAQ, PRKCB, SCTR, PRKCG, SLC4A4, ATP1B3, RAB3D, CD38, PLA2G2F, PLCB1, ITPR1, BST1, ATP2B3, ATP2B2, ATP1A4, ATP1A3, ADCY8, ATP1A1, SLC4A2, ADCY1, PLA2G3, ATP1A2, KCNQ1, TPCN2, CA2, GNAS, ADCY7, ADCY3, ADCY6, ITPR3, PLCB2
56	ecb04973	Carbohydrate digestion and absorption	0.00334847120786933	34	eca-miR-214, eca-miR-34c, eca-miR-205, eca-miR-370, eca-miR-197, eca-let-7f, eca-miR-148a, eca-miR-450a, eca-miR-1249, eca-miR-708, eca-miR-500, novel-eca-miR-42	G6PC1, SLC2A2, SLC5A1, PIK3CD, AKT2, PLCB4, HK3, PRKCB, LCT, ATP1B3, PIK3R1, PLCB1, SI, TAS1R3, SLC2A5, G6PC3, ATP1A4, ATP1A3, ATP1A1, ATP1A2, SLC37A4, CACNA1D, HKDC1, HK1, GNAT3, HK2, PLCB2
57	ecb04974	Protein digestion and absorption	0.00593580381701496	67	eca-miR-500, eca-miR-197, eca-let-7f, eca-miR-34c, eca-miR-205, eca-miR-29c, eca-miR-370, eca-miR-29b, novel-eca-miR-42, eca-miR-497, novel-eca-miR-77, eca-miR-214, novel-eca-miR-25, eca-miR-340-3p, eca-miR-193b, eca-miR-1249	COL4A5, COL19A1, COL17A1, SLC8A2, COL14A1, SLC3A2, MME, SLC7A9, SLC15A1, ELN, COL4A4, COL5A2, SLC1A5, COL9A2, COL9A1, PAG, COL28A1, SLC7A8, SLC38A2, COL6A6, COL18A1, CPB2, COL1A1, COL8A1, COL6A2, ATP1B3, COL26A1, COL6A3, COL15A1, COL4A6, XPNPEP2, SLC8A3, COL11A1, PRCP, COL24A1, COL2A1, COL16A1, ATP1A4, ATP1A3, ATP1A1, COL1A2, ATP1A2, COL12A1, COL27A1, KCNQ1, SLC6A19, COL8A2, COL13A1, SLC36A1, COL…
58	ecb05165	Human papillomavirus infection	2.16308563452977e-6	211	novel-eca-miR-42, eca-miR-34c, eca-let-7f, eca-miR-500, eca-miR-29b, eca-miR-497, eca-miR-214, eca-miR-370, eca-miR-148a, eca-miR-340-3p, eca-miR-1249, eca-miR-197, eca-miR-29c, novel-eca-miR-77, eca-miR-19b, eca-miR-708, eca-miR-205, eca-miR-193b, eca-miR-218, eca-miR-34b-3p, eca-miR-450a, eca-miR-543	CREB3, TLR3, IKBKE, LAMC3, COL4A5, ISG15, FZD10, TERT, COMP, IFNAR2, PSMC1, PSEN1, CSNK1A1, IKBKB, LAMB4, CASP8, WNT2B, UBE3A, ITGA6, SOS2, FN1, HEYL, FZD5, CTNNB1, PIK3CD, CREB3L2, ITGA9, TCF7, LAMB3, PARD6G, WNT10B, RFNG, PKM, AKT2, WNT5A, ITGA10, WNT1, MHCB3, WNT7A, LLGL2, LAMB1, APC, VEGFA, MAP2K2, EP300, TSC1, MAPK1, TCIRG1, ATP6V1C2, ITGA4, ITGB4, PPP2R5E, VWF, EGF, ITGA3, COL4A4, COL9A2, T…
59	ecb05205	Proteoglycans in cancer	0.001770001583459	121	eca-miR-214, eca-miR-370, eca-miR-497, eca-miR-193b, eca-miR-197, eca-miR-29c, novel-eca-miR-42, eca-miR-1249, eca-miR-340-3p, eca-miR-218, eca-miR-19b, eca-miR-34c, eca-miR-29b, eca-let-7f, eca-miR-543, eca-miR-205, eca-miR-148a, eca-miR-500, eca-miR-708, novel-eca-miR-58, novel-eca-miR-77	HPSE2, PTPN6, FZD10, PLCG2, MMP2, RDX, WNT2B, SMO, MAPK11, SOS2, FN1, FZD5, CTNNB1, CTSL, PLAU, PIK3CD, PRKCA, WNT10B, SDC2, GAB1, AKT2, WNT5A, WNT1, WNT7A, VEGFA, ITPR2, RAC1, MAP2K2, GPC3, PPP1CA, ROCK2, CD44, MAPK1, DDX5, FLNA, ANK3, FLNC, HGF, RAF1, WNT6, MSN, WNT7B, FAS, MDM2, NRAS, DROSHA, HSPG2, FZD6, MAPK14, PXN, GPC1, VAV1, HCLS1, RPS6, MTOR, FLNB, MAPK12, TLR2, COL1A1, PRKCB, PAK1, ACTG…
60	ecb05215	Prostate cancer	0.0350149655474205	57	novel-eca-miR-42, eca-miR-34c, eca-miR-340-3p, eca-miR-193b, eca-miR-370, eca-miR-214, eca-let-7f, eca-miR-497, eca-miR-500, eca-miR-29c, eca-miR-205, eca-miR-218, eca-miR-148a, eca-miR-19b, eca-miR-1249, eca-miR-197, eca-miR-543, novel-eca-miR-77	CREB3, IKBKB, SOS2, CTNNB1, PLAU, PIK3CD, CREB3L2, PLAT, TCF7, HSP90AB1, AKT2, MAP2K2, EP300, AR, MAPK1, ERG, EGF, RAF1, MDM2, NRAS, INSRR, CREB3L3, FGFR2, NFKB1, MTOR, PTEN, CASP9, CREB3L4, PDGFB, HSP90AA1, KRAS, CREB5, LEF1, PIK3R1, ZEB1, CCNE2, IKBKG, CDKN1A, IGF1R, NFKBIA, E2F1, SPINT1, ARAF, SRD5A2, PDGFD, PDGFRB, CCND1, ETV5, EGFR, IGF1, HSP90B1, SOS1, FGFR1
61	ecb05216	Thyroid cancer	0.0436667719193089	25	eca-miR-34c, eca-miR-370, eca-let-7f, eca-miR-340-3p, eca-miR-214, eca-miR-148a, eca-miR-1249, eca-miR-497, eca-miR-205, eca-miR-218, eca-miR-708, eca-miR-29c, eca-miR-543	PPARG, CCDC6, NCOA4, CTNNB1, TCF7, GADD45B, PAX8, NTRK1, MAP2K2, MAPK1, TPM3, NRAS, KRAS, LEF1, TFG, CDKN1A, TPR, CDH1, RXRB, GADD45G, RXRG, CCND1, RXRA, GADD45A, POLK
62	ecb05217	Basal cell carcinoma	0.0244510566245787	40	eca-let-7f, eca-miR-497, eca-miR-193b, eca-miR-340-3p, eca-miR-214, eca-miR-19b, eca-miR-29b, eca-miR-1249, eca-miR-148a, eca-miR-370, eca-miR-29c, eca-miR-34c, eca-miR-218, eca-miR-205, novel-eca-miR-42, eca-miR-197, eca-miR-543	PTCH2, FZD10, WNT2B, SMO, FZD5, CTNNB1, TCF7, WNT10B, WNT5A, WNT1, GADD45B, WNT7A, APC, GLI1, WNT6, WNT7B, FZD6, BMP4, AXIN2, WNT4, KIF7, LEF1, DVL1, CDKN1A, WNT3, WNT11, GADD45G, FZD7, WNT2, FZD4, GLI3, WNT8B, AXIN1, WNT10A, APC2, WNT9A, GADD45A, GLI2, WNT3A, POLK
63	ecb05410	Hypertrophic cardiomyopathy	1.7082351731961e-4	62	eca-miR-205, eca-miR-148a, eca-miR-29b, eca-miR-34c, eca-miR-214, eca-miR-197, eca-miR-340-3p, eca-miR-497, eca-let-7f, eca-miR-370, novel-eca-miR-25, eca-miR-193b, eca-miR-543, eca-miR-450a, novel-eca-miR-42, eca-miR-19b, eca-miR-218, eca-miR-708, novel-eca-miR-77, eca-miR-1249	CACNB1, CACNA2D2, PRKAG3, ITGA6, CACNG4, ATP2A2, ITGA9, MYL2, SLC8A2, CACNG1, ITGA10, RYR2, DAG1, CACNA2D1, ITGA4, TPM3, ITGB4, LMNA, ITGA3, PRKAB1, CACNB3, ACTC1, PRKAA2, ATP2A3, ATP2A1, ITGB7, ACE, EMD, ITGA8, TPM2, CACNB2, TGFB3, DMD, CACNG3, CACNA1F, CACNG2, ITGA1, ACTG1, ITGB8, SGCB, CACNA1S, ITGA2B, MYH7, SGCG, CACNA1C, TNNT2, SLC8A3, LAMA2, ITGA5, ITGB5, IGF1, LAMA1, CACNG6, DES, CACNA1D, …
64	ecb05412	Arrhythmogenic right ventricular cardiomyopathy	6.82693878387053e-5	55	eca-miR-205, eca-miR-148a, eca-miR-34c, eca-miR-29b, eca-miR-340-3p, eca-miR-214, eca-miR-197, eca-miR-497, eca-let-7f, eca-miR-370, eca-miR-1249, novel-eca-miR-25, eca-miR-193b, eca-miR-543, eca-miR-450a, novel-eca-miR-42, eca-miR-19b, eca-miR-218, eca-miR-708	CACNB1, CACNA2D2, ITGA6, CACNG4, CTNNB1, ATP2A2, DSC2, ITGA9, TCF7, SLC8A2, CACNG1, ITGA10, RYR2, DAG1, CDH2, CACNA2D1, ITGA4, ITGB4, LMNA, ITGA3, CACNB3, ATP2A3, ATP2A1, ITGB7, EMD, ITGA8, CACNB2, DMD, CACNG3, CACNA1F, CACNG2, ITGA1, ACTG1, ITGB8, ACTN3, LEF1, SGCB, CACNA1S, ITGA2B, SGCG, CACNA1C, SLC8A3, LAMA2, CTNNA1, ITGA5, CTNNA2, ITGB5, LAMA1, CACNG6, DES, CACNA1D, PKP2, CACNA2D3, ITGB6, IT…
65	ecb05414	Dilated cardiomyopathy	1.6569134869488e-4	65	eca-miR-205, eca-miR-148a, eca-miR-34c, eca-miR-29b, eca-miR-214, eca-miR-197, eca-miR-340-3p, eca-miR-497, eca-let-7f, eca-miR-370, novel-eca-miR-25, eca-miR-193b, eca-miR-543, eca-miR-450a, novel-eca-miR-42, eca-miR-19b, eca-miR-218, eca-miR-708, novel-eca-miR-77, eca-miR-1249	CACNB1, CACNA2D2, ITGA6, CACNG4, ATP2A2, ITGA9, MYL2, SLC8A2, CACNG1, ITGA10, RYR2, DAG1, ADCY5, CACNA2D1, ITGA4, TPM3, ITGB4, LMNA, ITGA3, CACNB3, ACTC1, ATP2A3, ADCY4, ATP2A1, ITGB7, EMD, ITGA8, TPM2, CACNB2, TGFB3, DMD, CACNG3, ADCY2, CACNA1F, CACNG2, ITGA1, ACTG1, ITGB8, SGCB, CACNA1S, ITGA2B, MYH7, SGCG, CACNA1C, TNNT2, SLC8A3, LAMA2, ADCY8, ITGA5, ADCY1, ADRB1, ITGB5, GNAS, ADCY7, IGF1, LAM…
III vs. IIA
No,	KEGG ID	Description	P-adjusted	Number of DEGs enriched to particular KEGG	List of miRNAs binding targets genes	List of DEGs enriched to the particular KEGG
1	ecb04921	Oxytocin signaling pathway	0.0329001970340349	29	novel-eca-miR-42, novel-eca-miR-25, eca-miR-151-5p	NPR1, KCNJ6, MYLK4, CACNG4, ITPR2, MAP2K2, CACNB3, CAMKK2, PRKAG2, PLCB4, MAPK7, NPPA, RYR1, MYL6B, GNAQ, ACTG1, PLCB1, ROCK1, EEF2K, ADCY1, CAMK2D, PPP1R12B, EEF2, CACNA2D3, PLA2G4E, SRC, PRKAB1, CAMK1G
2	ecb04922	Glucagon signaling pathway	0.0336339585839466	22	novel-eca-miR-42, novel-eca-miR-25, eca-miR-151-5p	CREB3, G6PC1, PHKG2, ITPR2, EP300, PYGL, PRKAG2, PLCB4, PCK2, PCK1, GNAQ, PLCB1, LDHC, PPP4C, CAMK2D, PPP4R3B, SLC2A1, PRKAB1, PHKA2
III vs. IIB
No.	KEGG ID	Description	P-adjusted	Number of DEGs enriched to particular KEGG	List of miRNAs binding targets genes	List of DEGs enriched to the particular KEGG
1	ecb00330	Arginine and proline metabolism	0.0166530430119296	22	eca-miR-9055, eca-miR-145, eca-miR-615-3p, eca-miR-370, eca-miR-205, novel-eca-miR-58	GOT1, P4HA3, AGMAT, DAO, PYCR1, NOS1, CARNS1, ALDH4A1, P4HA1, GATM, ARG2, ALDH2, LAP3, SRM, SAT1, CKM, MAOA, NOS3, NOS2
2	ecb04144	Endocytosis	0.010293219143933	82	eca-miR-370, eca-miR-9055, eca-miR-205, eca-miR-145, novel-eca-miR-77, eca-miR-615-3p, eca-miR-34b-3p, novel-eca-miR-58	STAMBP, EPN3, GRK2, RAB11FIP4, RNF41, RAB11FIP5, ASAP3, EEA1, BIN1, ZFYVE9, KIF5A, ACAP3, PARD6G, PIP5K1A, SNX4, MHCB3, AP2B1, NEDD4, SH3GL2, CHMP2B, HGS, RUFY2, VPS37C, CBLB, ACAP1, PLD2, TGFBR2, ARAP3, WASL, WIPF1, DNAJC6, ARFGEF1, SNX5, PARD3, ARRB1, EPS15L1, RAB11FIP2, ARF5, IGF2R, EPS15, IGF1R, SNF8, SNX3, PSD4, WIPF3, DNM2, ARFGAP3, AGAP2, WASHC5, RAB5C, VPS25, VPS4B, EHD2, IQSEC1, RABEP1, …
3	ecb04152	AMPK signaling pathway	2.401699057773e-4	48	novel-eca-miR-58, eca-miR-145, eca-miR-615-3p, eca-miR-370, eca-miR-205, eca-miR-9055, eca-miR-34b-3p, novel-eca-miR-77	G6PC1, FOXO1, CAB39L, IRS2, PRKAG3, PIK3CD, CREB3L2, SLC2A4, INSR, TSC1, CFTR, RAB14, PRKAB1, CAMKK2, PFKFB3, ACACA, PCK2, PPP2R2C, LIPE, CAB39, MTOR, ACACB, CPT1A, PPP2R1A, PPP2R2A, PPP2R5C, FASN, SREBF1, HMGCR, IGF1R, TSC2, TBC1D1, CRTC2, STRADA, FOXO3, RPTOR, IGF1, EEF2, RAB10, GYS1, PFKP, LEP, PPP2R1B, CPT1B
4	ecb04510	Focal adhesion	0.00901570911989617	66	eca-miR-370, eca-miR-145, eca-miR-205, eca-miR-9055, eca-miR-615-3p, eca-miR-34b-3p, novel-eca-miR-58, novel-eca-miR-77	LAMC3, COL4A5, COMP, PARVA, SOS2, FN1, PIK3CD, PIP5K1A, ITGA10, LAMB1, PARVB, RAC1, ROCK2, ITGA4, VWF, ITGA3, FLNA, FLNC, TNN, COL9A1, CCND2, ITGA8, PXN, COL6A6, FLNB, ARHGAP35, TLN1, COL1A1, LAMA1, TNR, LAMA3, ITGB8, KDR, PAK2, PARVG, ITGA2B, COL6A3, RELN, DIAPH1, IGF1R, ITGB6, ITGB1, COL6A1, LAMA2, PPP1R12B, LAMC1, SHC3, IBSP, PDGFRB, FLT1, MYLK, ARHGAP5, MYLK4, IGF1, CRKL, PRKCB, PGF, COL4A3, …
5	ecb04512	ECM-receptor interaction	1.4843229921711e-4	40	eca-miR-370, eca-miR-145, eca-miR-34b-3p, novel-eca-miR-58, eca-miR-205, novel-eca-miR-77, eca-miR-9055, eca-miR-615-3p	LAMC3, COL4A5, COMP, FN1, DSPP, FRAS1, HMMR, ITGA10, LAMB1, CD44, SV2C, ITGA4, VWF, ITGA3, TNN, COL9A1, ITGA8, HSPG2, FREM1, COL6A6, COL1A1, LAMA1, GP9, TNR, LAMA3, ITGB8, ITGA2B, COL6A3, RELN, ITGB6, ITGB1, COL6A1, LAMA2, LAMC1, IBSP, AGRN, COL4A3, ITGB7
6	ecb04921	Oxytocin signaling pathway	0.048488528762792	48	eca-miR-615-3p, eca-miR-205, eca-miR-145, eca-miR-370, eca-miR-9055, novel-eca-miR-58, novel-eca-miR-77, eca-miR-34b-3p	CAMK2G, CACNB1, KCNJ6, PRKAG3, RYR2, ITPR2, MAP2K2, ADCY5, PPP3CA, ROCK2, PRKAB1, RGS2, CACNB3, CAMKK2, PLCB4, ADCY4, NPPA, CAMK1G, RYR3, CAMK4, CACNA1D, PIK3R6, NFATC2, KRAS, CD38, PLCB2, PLCB1, GUCY1B1, CDKN1A, ITPR1, PPP1R12B, TRPM2, ADCY8, NOS3, KCNJ5, ADCY1, MYLK, MYLK4, EEF2, CAMK1D, PRKCB, ITPR3, MEF2C, ADCY3, GNAO1, RAF1, PRKCA
7	ecb04972	Pancreatic secretion	0.0104031274692808	38	eca-miR-370, eca-miR-145, eca-miR-205, eca-miR-615-3p, novel-eca-miR-77, novel-eca-miR-58, eca-miR-9055	RYR2, ITPR2, RAC1, PNLIP, CFTR, ADCY5, PLCB4, RAB27B, ADCY4, ATP2A1, CCK, SLC12A2, PNLIPRP1, CPB2, SLC4A4, RAB3D, CD38, PLA2G2F, PLCB2, PLCB1, ITPR1, BST1, ATP2B2, ATP1A4, ADCY8, ADCY1, ATP1A2, KCNQ1, ATP1A1, PRKCB, ITPR3, ADCY3, TPCN2, PLA2G2D, PRKCA
8	ecb04974	Protein digestion and absorption	0.0348706825432784	38	eca-miR-145, eca-miR-615-3p, eca-miR-205, eca-miR-370, eca-miR-34b-3p, novel-eca-miR-77, novel-eca-miR-58, eca-miR-9055	COL4A5, SLC8A2, COL14A1, SLC3A2, SLC7A9, SLC15A1, COL9A1, COL8A2, PAG, COL28A1, COL6A6, COL18A1, CPB2, COL1A1, COL8A1, SLC36A4, COL6A3, COL6A1, COL24A1, COL16A1, ATP1A4, ATP1A2, COL12A1, COL27A1, KCNQ1, ATP1A1, COL4A3
9	ecb05165	Human papillomavirus infection	7.30172910202273e-5	115	eca-miR-370, eca-miR-145, eca-miR-615-3p, novel-eca-miR-58, eca-miR-9055, novel-eca-miR-77, eca-miR-34b-3p, eca-miR-205	LAMC3, COL4A5, TERT, FOXO1, COMP, PSMC1, UBE3A, SOS2, FN1, HEYL, PIK3CD, CREB3L2, PARD6G, ITGA10, MHCB3, LAMB1, MAP2K2, EP300, TSC1, TCIRG1, ITGA4, PTGER4, VWF, ITGA3, TNN, COL9A1, DLG1, CCND2, MX1, WNT6, DLG2, PATJ, JAG1, HDAC2, ITGA8, SCRIB, PPP2R2C, ATP6AP1, OASL, FZD6, PXN, NFKB1, NOTCH2, COL6A6, WNT5B, MTOR, MAGI1, DLG3, PARD3, ATP6V0A4, MFNG, COL1A1, AXIN2, LLGL1, LAMA1, PPP2R1A, TNR, LAMA3…
