# Supplementary material for: The potential role of miRNAs and regulation of their expression in the development of mare endometrial fibrosis
Source: Sci Rep. 2023 Sep 24;13:15938. doi: 10.1038/s41598-023-42149-3 (PMC10518347; doi:10.1038/s41598-023-42149-3)
Supplement: Supplementary file 10 — Supplementary Information 9. [file 41598_2023_42149_MOESM10_ESM.xlsx]

## Sheet: GO analysis
Functional enrichment analysis of the target genes predicted to be regulated by differentially expressed miRNAs identified between IIB and I
No.	GO term ID	Term category	Term name	P-adjusted	Number of miRNAs targets enriched to particular GO term	List of miRNAs target genes enriched to the particular GO term
1	GO:0031226	CC	intrinsic component of plasma membrane	0.0042861163328028	207	CHRNA6, SLITRK3, CHRNB3, MTNR1A, SEMA7A, KCNH5, SLC2A1, CALHM4, HTRA2, GPR84, OR6T1, NLGN4X, PTGDR2, LOC100064060, PLXNB3, SLC4A1, GJA8, KCNA6, LRRC4, LOC100072605, CLEC1B, SLC6A1, HRH1, PSEN1, PRND, LPAR6, GPR151, HTR6, GJB4, OR10AB7, SLC6A9, UTS2R, CHRM1, SLC26A7, PLPPR4, SAMD8, GPR55, CLDN4, MILR1, ADGRL4, MCHR1, CNTFR, SLC39A10, SLC17A3, CYSLTR1, TGM2, SLCO6A1, LRRTM2, SSPN, SCN4A, VAMP5, MCH…
2	GO:0005887	CC	integral component of plasma membrane	0.0042861163328028	196	CHRNA6, SLITRK3, CHRNB3, MTNR1A, SEMA7A, KCNH5, SLC2A1, CALHM4, HTRA2, GPR84, OR6T1, NLGN4X, PTGDR2, LOC100064060, PLXNB3, SLC4A1, GJA8, KCNA6, LRRC4, LOC100072605, CLEC1B, SLC6A1, HRH1, PSEN1, LPAR6, GPR151, HTR6, GJB4, OR10AB7, SLC6A9, UTS2R, CHRM1, SLC26A7, PLPPR4, SAMD8, GPR55, CLDN4, MILR1, ADGRL4, MCHR1, CNTFR, SLC39A10, SLC17A3, CYSLTR1, SLCO6A1, LRRTM2, SSPN, SCN4A, VAMP5, MCHR2, SLC2A4, …
3	GO:0009986	CC	cell surface	0.038068073409477	106	SEMA7A, KCNH5, ACKR3, LOC100067178, ACE2, CXCR6, CCR9, CXCR4, PSEN1, PRND, CNTFR, RTP1, CD226, PLAU, BMP10, VAMP5, SLC2A4, CALR, GPR37, EPHB6, FCER1A, VTCN1, AOC3, EPHA2, THBS1, PRLR, THY1, GPC3, FGB, STX4, S1PR1, TGFB1, ATP5IF1, DLK2, AXL, CD151, NLGN1, CXCL10, LRRC8A, FAS, ACE, CD1A7, UMOD, FCRL4, ITGA8, FGF10, LBP, JAM2, CLCN3, FGFR2, CD93, ANXA1, IL12RB2, GP2, TMEM102, LOC100050473, GHSR, CD3…
4	GO:0022857	MF	transmembrane transporter activity	0.0042861163328028	216	CHRNA6, CHRNB3, TIMM17B, KCNH5, ABCD4, SLC2A1, CALHM4, SLC2A2, VDAC3, SLC16A9, ASIC2, PANX3, KCNJ16, SLC4A1, CACNB1, SLC5A1, GJA8, KCNA6, SLC38A8, SLC6A1, SLC10A5, PSEN1, GJB4, SLC6A9, GJB5, GJA1, SLC26A7, BEST4, TRPV5, SLC10A2, MCU, CLDN4, NIPA2, SLC39A10, SLC17A3, SLCO6A1, ABCC1, SLC35D3, SLC38A11, MFSD8, SCN4A, ABCA6, PANX1, BEST1, ATP2A2, MAGT1, SFXN5, SLC2A4, KCNJ15, TMED10, P2RX6, CACNG1, R…
5	GO:0005215	MF	transporter activity	0.0042861163328028	223	CHRNA6, CHRNB3, TIMM17B, KCNH5, ABCD4, SLC2A1, CALHM4, SLC2A2, VDAC3, SLC16A9, ASIC2, PANX3, KCNJ16, SLC4A1, CACNB1, SLC5A1, GJA8, KCNA6, SLC38A8, SLC6A1, SLC10A5, PSEN1, GJB4, SLC6A9, GJB5, GJA1, SLC26A7, BEST4, TRPV5, SLC10A2, MCU, CLDN4, NIPA2, SLC39A10, SLC17A3, SLCO6A1, ABCC1, SLC35D3, SLC38A11, MFSD8, SCN4A, SLC27A6, ABCA6, PANX1, BEST1, ATP2A2, MAGT1, SFXN5, SLC2A4, KCNJ15, TMED10, P2RX6, …
6	GO:0015075	MF	ion transmembrane transporter activity	0.0138459090878269	150	CHRNA6, CHRNB3, KCNH5, SLC2A1, CALHM4, VDAC3, ASIC2, KCNJ16, SLC4A1, CACNB1, SLC5A1, KCNA6, SLC6A1, SLC10A5, PSEN1, SLC6A9, GJA1, SLC26A7, BEST4, TRPV5, SLC10A2, MCU, CLDN4, NIPA2, SLC39A10, SLC17A3, SLCO6A1, SLC35D3, SCN4A, PANX1, BEST1, ATP2A2, MAGT1, SFXN5, KCNJ15, P2RX6, CACNG1, RHCG, AQP1, LOC100063245, SLC16A3, GABRE, CLIC1, SLC15A1, SLC5A12, GABRG1, GLRA4, CACNB3, CACNG7, TMCO1, SLC12A4, L…
7	GO:0032559	MF	adenyl ribonucleotide binding	0.038068073409477	243	ACVR2A, FARS2, ABCD4, TRIB3, LOC100050904, CAMK2G, PLXNB3, KIF2B, MLH1, NAIP, PGK2, PSMC1, CSF1R, QARS1, PRKAG3, CSNK1A1, EPRS1, DARS2, ABL2, DDX31, CHEK2, AAK1, TAOK1, KIF11, TBCK, ABCC1, EIF2AK1, PIK3CD, ABCA6, DCLK1, ATP2A2, LOC100054938, KIF16B, DDX39B, MYO10, SOAT1, PKM, EPHB6, MCCC1, UHMK1, MYLK3, HSP90AB1, AKT2, P2RX6, EPHA2, MINK1, IQCA1L, PSKH1, HACL1, N4BP2, SMARCA4, DDX25, MAPKAPK5, PF…
8	GO:0030554	MF	adenyl nucleotide binding	0.038068073409477	244	ACVR2A, FARS2, ABCD4, TRIB3, LOC100050904, CAMK2G, PLXNB3, KIF2B, MLH1, NAIP, PGK2, PSMC1, CSF1R, QARS1, PRKAG3, CSNK1A1, EPRS1, DARS2, ABL2, DDX31, CHEK2, AAK1, TAOK1, KIF11, TBCK, ABCC1, EIF2AK1, PIK3CD, ABCA6, DCLK1, ATP2A2, LOC100054938, KIF16B, DDX39B, MYO10, SOAT1, PKM, EPHB6, MCCC1, UHMK1, MYLK3, HSP90AB1, AKT2, P2RX6, EPHA2, MINK1, IQCA1L, PSKH1, HACL1, N4BP2, SMARCA4, DDX25, MAPKAPK5, PF…
9	GO:0005524	MF	ATP binding	0.038068073409477	236	ACVR2A, FARS2, ABCD4, TRIB3, LOC100050904, CAMK2G, PLXNB3, KIF2B, MLH1, NAIP, PGK2, PSMC1, CSF1R, QARS1, CSNK1A1, EPRS1, DARS2, ABL2, DDX31, CHEK2, AAK1, TAOK1, KIF11, TBCK, ABCC1, EIF2AK1, PIK3CD, ABCA6, DCLK1, ATP2A2, LOC100054938, KIF16B, DDX39B, MYO10, PKM, EPHB6, MCCC1, UHMK1, MYLK3, HSP90AB1, AKT2, P2RX6, EPHA2, MINK1, IQCA1L, PSKH1, HACL1, N4BP2, SMARCA4, DDX25, MAPKAPK5, PFKFB2, TRIB2, NL…
Functional enrichment analysis of the target genes predicted to be regulated by differentially expressed miRNAs identified between IIB and IIA
No.	GO term ID	Term category	Term name	P-adjusted	Number of miRNAs targets enriched to particular GO term	List of miRNAs target genes enriched to the particular GO term
1	GO:0031226	CC	intrinsic component of plasma membrane	6.20976778090307e-05	219	CHRNA6, SLITRK3, SEMA7A, KCNH5, SLC2A1, CALHM4, HTRA2, GPR84, OR6T1, NLGN4X, SLC26A8, PTGDR2, PLXNB3, SLC4A1, GJA8, GABRA2, KCNF1, KCNA6, LRRC4, LOC100072605, CLEC1B, SLC6A1, HRH1, PSEN1, PRND, LPAR6, GPR151, HTR6, GJB4, SLC6A9, UTS2R, CHRM1, PLPPR4, GPR20, SAMD8, GPR55, CLDN4, ADGRL4, MCHR1, ATP2B4, CNTFR, SLC39A10, SLC17A3, CYSLTR1, TGM2, SLCO6A1, ABHD6, LRRTM2, SSPN, VAMP5, MCHR2, C9, SLC2A4, …
2	GO:0005887	CC	integral component of plasma membrane	8.17490872217842e-05	207	CHRNA6, SLITRK3, SEMA7A, KCNH5, SLC2A1, CALHM4, HTRA2, GPR84, OR6T1, NLGN4X, SLC26A8, PTGDR2, PLXNB3, SLC4A1, GJA8, GABRA2, KCNF1, KCNA6, LRRC4, LOC100072605, CLEC1B, SLC6A1, HRH1, PSEN1, LPAR6, GPR151, HTR6, GJB4, SLC6A9, UTS2R, CHRM1, PLPPR4, GPR20, SAMD8, GPR55, CLDN4, ADGRL4, MCHR1, ATP2B4, CNTFR, SLC39A10, SLC17A3, CYSLTR1, SLCO6A1, ABHD6, LRRTM2, SSPN, VAMP5, MCHR2, C9, SLC2A4, EPHB6, FCER1…
3	GO:0098590	CC	plasma membrane region	0.0424436192552166	123	CHRNA6, SLITRK3, AP2M1, SLC2A1, ATAD1, PRKAR1A, ACKR3, SLC4A1, SLC5A1, RHOB, GABRA2, LRRC4, PSEN1, KCTD16, CHRM1, PLPPR4, CLDN4, MCHR1, CNTFR, CAVIN4, SLC17A3, SYAP1, ABHD6, LRRTM2, CTNNB1, FGR, GRM3, SLC22A7, APC, GABRE, CFTR, MARVELD2, BBS2, PRRT1, ABCG5, STX4, SLC29A2, PDZK1, GABRG1, RIPOR2, EHD3, BSG, PLA2G4F, ALPK2, DAGLB, ROM1, RHBG, UMOD, EPHA4, SLC7A8, CAVIN1, CHRND, CACNG3, ANXA1, CNTN6,…
4	GO:0009986	CC	cell surface	0.0424436192552166	107	SEMA7A, KCNH5, ACKR3, LOC100067178, CXCR6, CCR9, CXCR4, PSEN1, PRND, CNTFR, RTP1, CD79A, CD226, PLAU, BMP10, VAMP5, SLC2A4, CALR, EPHB6, FCER1A, VTCN1, AOC3, TLR8, PRLR, THY1, GPC3, FGB, STX4, SELP, S1PR1, AXL, CD151, NLGN1, LRRC8A, CEL, FAS, ACE, CD1A7, UMOD, FCRL4, ITGA8, JAM2, CLCN3, FGFR2, IL2RB, CD93, ANXA1, IL12RB2, GP2, CD40, TMEM102, LOC100050473, GHSR, SULF1, CD3D, KRT4, MS4A1, FOLR2, AL…
5	GO:0005215	MF	transporter activity	0.0054644264785665	227	CHRNA6, TIMM17B, KCNH5, ABCD4, SLC2A1, CALHM4, SLC2A2, VDAC3, SLC26A8, SLC16A9, ASIC2, PANX3, KCNJ16, SLC4A1, CACNB1, SLC5A1, GJA8, GABRA2, KCNF1, KCNA6, SLC38A8, SLC6A1, SLC10A5, PSEN1, GJB4, SLC6A9, BEST4, TRPV5, CLDN4, ATP2B4, NIPA2, SLC39A10, SLC17A3, SLCO6A1, ABCC1, SLC35D3, SLC38A11, MFSD8, SLC27A6, ABCA6, PANX1, BEST1, ATP2A2, MAGT1, SFXN5, SLC2A4, KCNJ15, TMED10, P2RX6, CACNG1, RHCG, SLC2…
6	GO:0032559	MF	adenyl ribonucleotide binding	0.0086916426834657	252	ACVR2A, FARS2, ABCD4, TRIB3, ATAD1, MAP3K20, PRKAR1A, LOC100050904, DDX6, HSPA1A, PLXNB3, KIF2B, PGK2, PSMC1, CSF1R, TPK1, QARS1, PRKAG3, CSNK1A1, EPRS1, DARS2, ABL2, MYLK4, CHEK2, AAK1, ATP2B4, TAOK1, KIF11, TBCK, ABCC1, PIK3CD, ABCA6, FGR, DCLK1, ATP2A2, LOC100054938, KIF16B, DDX39B, SOAT1, PKM, EPHB6, MCCC1, UHMK1, MYLK3, HSP90AB1, AKT2, P2RX6, MINK1, IQCA1L, PSKH1, HACL1, N4BP2, PTK6, SMARCA4…
7	GO:0030554	MF	adenyl nucleotide binding	0.0090323979188792	253	ACVR2A, FARS2, ABCD4, TRIB3, ATAD1, MAP3K20, PRKAR1A, LOC100050904, DDX6, HSPA1A, PLXNB3, KIF2B, PGK2, PSMC1, CSF1R, TPK1, QARS1, PRKAG3, CSNK1A1, EPRS1, DARS2, ABL2, MYLK4, CHEK2, AAK1, ATP2B4, TAOK1, KIF11, TBCK, ABCC1, PIK3CD, ABCA6, FGR, DCLK1, ATP2A2, LOC100054938, KIF16B, DDX39B, SOAT1, PKM, EPHB6, MCCC1, UHMK1, MYLK3, HSP90AB1, AKT2, P2RX6, MINK1, IQCA1L, PSKH1, HACL1, N4BP2, PTK6, SMARCA4…
8	GO:0022857	MF	transmembrane transporter activity	0.010367037226918	216	CHRNA6, TIMM17B, KCNH5, ABCD4, SLC2A1, CALHM4, SLC2A2, VDAC3, SLC26A8, SLC16A9, ASIC2, PANX3, KCNJ16, SLC4A1, CACNB1, SLC5A1, GJA8, GABRA2, KCNF1, KCNA6, SLC38A8, SLC6A1, SLC10A5, PSEN1, GJB4, SLC6A9, BEST4, TRPV5, CLDN4, ATP2B4, NIPA2, SLC39A10, SLC17A3, SLCO6A1, ABCC1, SLC35D3, SLC38A11, MFSD8, ABCA6, PANX1, BEST1, ATP2A2, MAGT1, SFXN5, SLC2A4, KCNJ15, TMED10, P2RX6, CACNG1, RHCG, SLC22A7, SLC1…
9	GO:0005524	MF	ATP binding	0.010367037226918	244	ACVR2A, FARS2, ABCD4, TRIB3, ATAD1, MAP3K20, LOC100050904, DDX6, HSPA1A, PLXNB3, KIF2B, PGK2, PSMC1, CSF1R, TPK1, QARS1, CSNK1A1, EPRS1, DARS2, ABL2, MYLK4, CHEK2, AAK1, ATP2B4, TAOK1, KIF11, TBCK, ABCC1, PIK3CD, ABCA6, FGR, DCLK1, ATP2A2, LOC100054938, KIF16B, DDX39B, PKM, EPHB6, MCCC1, UHMK1, MYLK3, HSP90AB1, AKT2, P2RX6, MINK1, IQCA1L, PSKH1, HACL1, N4BP2, PTK6, SMARCA4, DDX25, MAPKAPK5, CFTR,…
10	GO:0015075	MF	ion transmembrane transporter activity	0.0202856372787256	151	CHRNA6, KCNH5, SLC2A1, CALHM4, VDAC3, SLC26A8, ASIC2, KCNJ16, SLC4A1, CACNB1, SLC5A1, GABRA2, KCNF1, KCNA6, SLC6A1, SLC10A5, PSEN1, SLC6A9, BEST4, TRPV5, CLDN4, ATP2B4, NIPA2, SLC39A10, SLC17A3, SLCO6A1, SLC35D3, PANX1, BEST1, ATP2A2, MAGT1, SFXN5, KCNJ15, P2RX6, CACNG1, RHCG, LOC102149276, LOC100063245, SLC16A3, GABRE, CLIC1, SLC15A1, CFTR, KCNK7, SLC5A12, GABRG1, COX6A2, SLC30A10, TMEM38A, CACN…
11	GO:0008509	MF	anion transmembrane transporter activity	0.0226577175487234	62	SLC2A1, VDAC3, SLC26A8, SLC4A1, GABRA2, SLC6A1, BEST4, CLDN4, SLC17A3, SLCO6A1, SLC35D3, BEST1, LOC100063245, SLC16A3, GABRE, CLIC1, CFTR, SLC5A12, GABRG1, SLC12A4, LRRC8A, LOC100065612, MFSD2A, SLC7A8, CLCN3, SLC38A2, CLCN6, SLC52A2, SLCO5A1, SLC12A9, CLCA1, SLC1A3, SLC52A3, SLC12A1, SLC9A5, SLC7A3, BEST3, ABCC2, SLC16A1, SLC6A13, SLC26A1, GABRB3, GLRA1, SLC26A2, CLIC5, SFXN2, SLC13A5, SLC4A2, S…
12	GO:0042626	MF	ATPase-coupled transmembrane transporter activity	0.0424436192552166	38	ABCD4, SLC26A8, SLC4A1, ATP2B4, ABCC1, ABCA6, ATP2A2, CFTR, ABCA1, ABCG5, ATP6V1E2, ATP2A1, ATP6V0D1, CLCN6, ATP7A, ATP6V0A4, ATP7B, ABCC2, ATP6V1A, SLC26A1, ATP5F1B, ABCD1, SLC26A2, ABCE1, ATP6V1G3, ATP2B3, ATP2B2, ATP2C1, ATP6V1H, ATP13A5, ATP1A1, SLC26A7, ABCD3, ABCG2, ABCC9, ATP6V1G2, ABCC5, ATP6V1E1
